# Supplementary material for: The repertoire and structure of adhesion GPCR transcript variants assembled from publicly available deep-sequenced human samples
Source: Nucleic Acids Res. 2024 Feb 29;52(7):3823–36. doi: 10.1093/nar/gkae145 (PMC11039983; doi:10.1093/nar/gkae145)
Supplement: gkae145_Supplemental_Files [file gkae145_supplemental_files.zip]

Archive with 9 entries (9 files):
- Revised_Kuhn_et_al_Transcript_variants_of aGPCRs _20230420_Suppl.docx
- SupplementaryFileS1.fasta
- Suppl_Table_S2_Tissues.xlsx
- Suppl_Table_S3_Comparison_to_GTEx_NCBI.xlsx
- Suppl_Table_S4_Comparison_human_mouse.xlsx
- Suppl_Table_S5_Transcripts_in_tissues.xlsx
- Suppl_Table_S6_Expression_analysis.xlsx
- Suppl_Table_S7_Exons_not_in_GnomAD_and_exon_sequencing.xlsx
- vertebrate_ADGRG7.fasta
