# Supplementary material for: The repertoire and structure of adhesion GPCR transcript variants assembled from publicly available deep-sequenced human samples
Source: Nucleic Acids Res. 2024 Feb 29;52(7):3823–36. doi: 10.1093/nar/gkae145 (PMC11039983; doi:10.1093/nar/gkae145)
Supplement: gkae145_Supplemental_Files [file gkae145_supplemental_files.zip › SupplementaryFileS1.fasta]

CLUSTAL W 2.0 multiple sequence alignment

XP_043557066.1_adhesion_G-protein_coupled_receptor_G7_isoform_X1_[Chiloscyllium_plagiosum]          ---------MLCLQCDCKVLLGVLSSLFIAGLWGACFWKLAAKFKSDSS-MKPSSLS----PANPQSCY- 70
XP_048458523.1_adhesion_G-protein_coupled_receptor_G7-like_[Rhincodon_typus]                        ---------MLCLQCNHKVLVGVLSSLFIACLWGACFWELAAKFKSEFS-MKPSSLP----PANPQACY- 70
XP_041115938.1_adhesion_G-protein_coupled_receptor_G7_[Polyodon_spathula]                           MVTISAALNMPVVFCSRTLFIGGSFGIITVALWGACIWQILLRFKPDSSVTPTSPSPFPSPTPTPIPCT- 70
MBN3292593.1_AGRG7_protein,_partial_[Polypterus_senegalus]                                          ---------MSSECSFSKVSYVIFFGLILAGLWAAFIWVMLGKHPPVIPPPSSAPS-----IPTPTHCP- 70
XP_028655768.1_adhesion_G-protein_coupled_receptor_G7_[Erpetoichthys_calabaricus]                   ---------MSSECSFIKVSYVIFFGLILAGLWAAFIWVMLGKPSSVCPPSVTPPPSSAPSTPTPTHCP- 70
XP_043927581.1_adhesion_G-protein_coupled_receptor_G7_[Protopterus_annectens]                       ---------MPEKQSWKKRCFQITCCIVTALLLTVWVWLIITAYTKAAG-SIPLPHPTTPSTTTPPAIQ- 70
XP_029434688.1_adhesion_G-protein_coupled_receptor_G7_isoform_X1_[Rhinatrema_bivittatum]            ---------MAEEERKVKIWFKLSLCFLASLLLTVWGWLIISALFTDSI-PAP--------TTAPPPCP- 70
XP_040194617.1_adhesion_G-protein_coupled_receptor_G7_isoform_X1_[Rana_temporaria]                  ---------MLEKHPYVKIFLKVIACFLIAASITILTTFLIRKFYEEPT-D----------PSPPPPCLL 70
KAG8590702.1_hypothetical_protein_GDO81_006853_[Engystomops_pustulosus]                             ---------MQYMYRCVYNTVKIVICAIIAALISLLTWYLIFAFYHAPT-P----------PPPPPPCIV 70
XP_032633390.1_adhesion_G-protein_coupled_receptor_G7_[Chelonoidis_abingdonii]                      ---------MPSFRWNRRALIVIIFGIVTAVLWILCIWQLVLRFKTETSSPSP--------SPSPSPLL- 70
XP_053872384.1_adhesion_G-protein_coupled_receptor_G7_[Malaclemys_terrapin_pileata]                 ---------MPSIRWNRRALIVIIFGIVTAVLWILCIWQLVLRYKTETS--------------SPSSLL- 70
XP_042316596.1_adhesion_G-protein_coupled_receptor_G7_[Sceloporus_undulatus]                        ---------MPLLCPHLKTIIGIFCTATTIVLWALCIWQLIIRFAPVKT------------PPMEPSCF- 70
XP_054830410.1_adhesion_G-protein_coupled_receptor_G7-like_[Eublepharis_macularius]                 MSLDGTQDNMPSLQPYLKTLIGGFCVALTIVLWALCIWQVILRFAPDMT------------PSEKPPCF- 70
XP_009673552.1_PREDICTED:_probable_G-protein_coupled_receptor_128_[Struthio_camelus_australis]      ---------MPSLCWDRRTLVGITCCAVTVTLWTLCIWQFVVRFRTETT------------ESMLPPCF- 70
XP_416607.3_adhesion_G-protein_coupled_receptor_G7_isoform_X1_[Gallus_gallus]                       ---------MPSLHWE-RVLLGIACCAVTVTLCSLCIWQLVVRFHKETT------------GPVAPPCF- 70
XP_036600029.1_adhesion_G-protein_coupled_receptor_G7_[Trichosurus_vulpecula]                       -------MSLGCRSYNLRQVLVIICLPVSVVLLGLCIWKLVAFFQRATV-T----------YPTTTLDF- 70
XP_020855618.1_adhesion_G-protein_coupled_receptor_G7_isoform_X1_[Phascolarctos_cinereus]           --------MSSCRSCNLRQVVVIICILITSVLLGLCFWRLVITLQRATV-T----------YPSTSLDF- 70
XP_010596924.1_adhesion_G-protein_coupled_receptor_G7_[Loxodonta_africana]                          --------MVSCRVCYLRGLVAIVCGLLALVTLGLAIWKAVIKIQRPPS--------------TIPTEF- 70
AAI30389.1_G_protein-coupled_receptor_128_[Homo_sapiens]                                            --------MASCRAWNLRVLVAVVCGLLTGIILGLGIWRIVIRIQRSSS--------------STPTEF- 70
                                                                                                                                                                          

XP_043557066.1_adhesion_G-protein_coupled_receptor_G7_isoform_X1_[Chiloscyllium_plagiosum]          -CQNNGTCENEICVCPDEWKGDHCEIANFCEKSEYNSSQG-----LFTFHKILVGCYGYSQEECEPYTLN 140
XP_048458523.1_adhesion_G-protein_coupled_receptor_G7-like_[Rhincodon_typus]                        -CQNNGTCENEICVCPDEWKGDHCEIANFCEKSEYNSSQG-----LFTFHKILVGHYGYSKEECEPYTLN 140
XP_041115938.1_adhesion_G-protein_coupled_receptor_G7_[Polyodon_spathula]                           -CLNNGTCQNGECICPNEWQGDQCQTAYFCESSTDNSTE------VLSFNRILIGFSGYSNERCEPQTAN 140
MBN3292593.1_AGRG7_protein,_partial_[Polypterus_senegalus]                                          -CLNNGICQNGVCFCTDEWKGEVCEIANFCNSSTSV---------SLTFDRILIGYSGYSKEECEENTAN 140
XP_028655768.1_adhesion_G-protein_coupled_receptor_G7_[Erpetoichthys_calabaricus]                   -CLNNGICQNGVCFCTDEWKGEVCEIANFCNSSTSV---------SLTFDRILIGYSGYSKEECEENTAN 140
XP_043927581.1_adhesion_G-protein_coupled_receptor_G7_[Protopterus_annectens]                       -CQNNGTFRDGICICLDEWKGDYCEIANFCEESFSCEMTDCRT--NVTFDRILIGRYGYSKEQCQDSSTN 140
XP_029434688.1_adhesion_G-protein_coupled_receptor_G7_isoform_X1_[Rhinatrema_bivittatum]            -CQNNGVCQVGGCLCPIEWTGTRCETANFCEKSSSH---------GLTFDRIVVGRYGHSRETCEPSTFN 140
XP_040194617.1_adhesion_G-protein_coupled_receptor_G7_isoform_X1_[Rana_temporaria]                  ECKNGGICINNHCRCSEYYTGELCTIENFCKPDSICDNSSK----CYEFDSILVGMYSYSKELCENTTVN 140
KAG8590702.1_hypothetical_protein_GDO81_006853_[Engystomops_pustulosus]                             DCQN-GVCEIDRCHCPDNYTGVLCEVENFCRGFTDCTDQG-----CLTFGIILVGQYGYSEERCNATDVN 140
XP_032633390.1_adhesion_G-protein_coupled_receptor_G7_[Chelonoidis_abingdonii]                      -CKNKGEYRNGVCFCTEEWIGRRCDTANFCENSTYVVNSSE----KVTFTRIVVDRFGYSAEKCENFTVN 140
XP_053872384.1_adhesion_G-protein_coupled_receptor_G7_[Malaclemys_terrapin_pileata]                 -CGNKGEYKNGRCFCTEEWIGQRCEIVNFCENSIYQVNSSV----KFTFTRIIVDRYGYSEEKCNKSTVN 140
XP_042316596.1_adhesion_G-protein_coupled_receptor_G7_[Sceloporus_undulatus]                        -CHNNGICSDGICLCPEEWVGTHCEIVNFCDSSTYKVNSSED---ILSFEIIIVGRYGYSIEKCDNSTAN 140
XP_054830410.1_adhesion_G-protein_coupled_receptor_G7-like_[Eublepharis_macularius]                 -CQHNGICPDGLCLCPEDWIGSYCEIVNFCDKSTYVVNASQY---NLAFEKIIVGKYGYSMEKCDNGTVN 140
XP_009673552.1_PREDICTED:_probable_G-protein_coupled_receptor_128_[Struthio_camelus_australis]      -CLNNGVCQDGTCICPEEWVGSLCEIXXFCEASIYTANISEGILKNLTFQRLIVGKYGSSAEKCEPDTVN 140
XP_416607.3_adhesion_G-protein_coupled_receptor_G7_isoform_X1_[Gallus_gallus]                       -CLNGGFCQDRTCVCPSEWAGPFCDIVNFCEDSVYTVNISENVIKNLTFERVVVGKYSSSKEKCEPNTVN 140
XP_036600029.1_adhesion_G-protein_coupled_receptor_G7_[Trichosurus_vulpecula]                       -CQNGGTWEKDGCFCPEQWKGWRCTMVNFCSSSTYD---------NFHFGNITVGKYGPSTEKCESSTAN 140
XP_020855618.1_adhesion_G-protein_coupled_receptor_G7_isoform_X1_[Phascolarctos_cinereus]           -CKNGGTWEKDGCVCPEQWKGWRCTIVNFCKNSTYD---------NFHFDIITVGKYGPSLEKCESNTGN 140
XP_010596924.1_adhesion_G-protein_coupled_receptor_G7_[Loxodonta_africana]                          -CRHGGTWENGRCICTEEWKGLRCTIINFCEESEYE---------NLTFPKIPAGKYGSSTQTCEMGTLN 140
AAI30389.1_G_protein-coupled_receptor_128_[Homo_sapiens]                                            -CRNGGTWENGRCICTEEWKGLRCTIANFCENSTYM---------GFTFARIPVGRYGPSLQTCGKDTPN 140
                                                                                                     * : *      * *   : *  *    **                  *  :  .  . * : *     *

XP_043557066.1_adhesion_G-protein_coupled_receptor_G7_isoform_X1_[Chiloscyllium_plagiosum]          ANISKASRLCTEK-NGIISLQNDTLTDCNVNLKNLSEKITKYSGITEEELVKIAMAAQMLTSEPHELTSE 210
XP_048458523.1_adhesion_G-protein_coupled_receptor_G7-like_[Rhincodon_typus]                        ANISKASRLCTEK-NGIISLQNDTLTDCNENLKNLSEKIMKYSGITEQELVKIAMAAQMLTSEPHELTSE 210
XP_041115938.1_adhesion_G-protein_coupled_receptor_G7_[Polyodon_spathula]                           AGVPKATRSCSENVSGVPVLSLPHIVNCNDNLENLAQQVNEKV--TAERLLEIAKESQILTSQPEKLTAH 210
MBN3292593.1_AGRG7_protein,_partial_[Polypterus_senegalus]                                          AGIPKATRRCLLE-AGVPTLSEPVLMDCNEGLDRLVEQVTNAT---GDELVKIVSNTQMLTSQPEKLTVN 210
XP_028655768.1_adhesion_G-protein_coupled_receptor_G7_[Erpetoichthys_calabaricus]                   AGIPKATRRCLLE-AGVLTLSEPVLMDCNEGLDRLVEQVTNAT---GDELVKIASNTQMLTSQPEKLTVN 210
XP_043927581.1_adhesion_G-protein_coupled_receptor_G7_[Protopterus_annectens]                       MERPKATRLCSEI-NGMPTFGKPVFVSCNESLDTLKTEVENVT--SDLELRRIAEKMQVLTAQPQQLDSN 210
XP_029434688.1_adhesion_G-protein_coupled_receptor_G7_isoform_X1_[Rhinatrema_bivittatum]            AGAVKATRLCTRR-DGLPVLEDPRIQNCNESLDSLKDQLEGSP--TSEEILQVASSTQLLTSQPEQLTAQ 210
XP_040194617.1_adhesion_G-protein_coupled_receptor_G7_isoform_X1_[Rana_temporaria]                  ANTPQATVQCVNN-GGILSFGPIRLQNCDENLETLANKTHIDT----ENAESVAATAQILTSEPTSLQAE 210
KAG8590702.1_hypothetical_protein_GDO81_006853_[Engystomops_pustulosus]                             ANSPRATVQCRIA-NGTPKPGPIIPQNCNENLETLANKTDIAV----DNAKEIAATTQILTSEPENLNSD 210
XP_032633390.1_adhesion_G-protein_coupled_receptor_G7_[Chelonoidis_abingdonii]                      AGTPKASRQCFKI-GRIPTLDDVTFVNCSINLKTLMDELRSTD-----NISSIASNTQILTSVPEKLTTE 210
XP_053872384.1_adhesion_G-protein_coupled_receptor_G7_[Malaclemys_terrapin_pileata]                 AGTPIASRKCSKI-GGKPTLDDLKSVDCNTNLKMLKDQLGGPD-----NISSIASNTQILTSEPEKLTTE 210
XP_042316596.1_adhesion_G-protein_coupled_receptor_G7_[Sceloporus_undulatus]                        RGTPKGTRMCTRK-NGIPTLQLPSIMDCNVTLLSLSEKVQSMNESATAEITSIATDTQILTSKPKELKSD 210
XP_054830410.1_adhesion_G-protein_coupled_receptor_G7-like_[Eublepharis_macularius]                 AGAPKATRMCTRK-NGVPVLEPPSAVNCNVTLVGLSEKIQSVNETTPTDIVNIATDTQILTSSPEQLNST 210
XP_009673552.1_PREDICTED:_probable_G-protein_coupled_receptor_128_[Struthio_camelus_australis]      GNSSIAIRMCSRV-GKTPILQPPQILNCNENLDSLASQVETAD---ASNVSAIASNTQILTSMPNQLTTQ 210
XP_416607.3_adhesion_G-protein_coupled_receptor_G7_isoform_X1_[Gallus_gallus]                       GNSSIAVRLCSRR-GIIPVLEPPSILNCNENLDSLALRVEIAD---TSSVSAIASNTQILTSIPSQLTTQ 210
XP_036600029.1_adhesion_G-protein_coupled_receptor_G7_[Trichosurus_vulpecula]                       AGFSKATRFCTRTIYGDITLENATEVNCDQNLETLVAQIENIT----KNSLEIASEAQRLTSDASLLTAQ 210
XP_020855618.1_adhesion_G-protein_coupled_receptor_G7_isoform_X1_[Phascolarctos_cinereus]           AGFPKATRFCNMTVYGDIILENASKVNCDQNLEMLAAQVENIT----ENSLEISSEALLLTSDASILTAQ 210
XP_010596924.1_adhesion_G-protein_coupled_receptor_G7_[Loxodonta_africana]                          AGSPKATRLCNLTVAGEIKLEPARTGNCNENLETLESQINNIP----EQAELISAEAQILTSNASKLTAD 210
AAI30389.1_G_protein-coupled_receptor_128_[Homo_sapiens]                                            AGNPMAVRLCSLSLYGEIELQKVTIGNCNENLETLEKQ-------------NISSEVQILTSDANKLTAE 210
                                                                                                         .   *                .*.  *  *  .              :      **: .  *   

XP_043557066.1_adhesion_G-protein_coupled_receptor_G7_isoform_X1_[Chiloscyllium_plagiosum]          NISLAAQIVQNIL---NQSDTLDSVEA-ASLAINTISQLLNVNETAFDPT-NKDIFNITQSVTQILGDVL 280
XP_048458523.1_adhesion_G-protein_coupled_receptor_G7-like_[Rhincodon_typus]                        NISLAAQIVQRIL---NQSDILDSVEA-ASLAINIISQLLNVNETAFDPT-NKDIFNITQSVTEILGDVL 280
XP_041115938.1_adhesion_G-protein_coupled_receptor_G7_[Polyodon_spathula]                           NITSAAEIVSQIL---NT-TINDTEQA-AAAAVTTISQLLDASDVEFSKV--INITYVTQSLTESLEAFS 280
MBN3292593.1_AGRG7_protein,_partial_[Polypterus_senegalus]                                          NITAAADIANRIL---TSAKGNESEIA-AVAAVTTISQLLDAKDAAFEN---NDVAIVAKSLTETLEAFS 280
XP_028655768.1_adhesion_G-protein_coupled_receptor_G7_[Erpetoichthys_calabaricus]                   NITTAADIANRIL---TRAKGNESEMA-AVAAVTTISQLLDAKDAAFEN---NDVAIVAKSLTETLEAFS 280
XP_043927581.1_adhesion_G-protein_coupled_receptor_G7_[Protopterus_annectens]                       NIATAANITGQIFLKTEEFNTTETSEA-AAVAIITVSQLLDANDTSFDDN--GSTYDAVVKLTQSLEVFS 280
XP_029434688.1_adhesion_G-protein_coupled_receptor_G7_isoform_X1_[Rhinatrema_bivittatum]            NITTAAETVQKIL---G--GIARSQEQVAAAAVATVSQILNANESEFLSE-SSSLDNVTRSLTKTLEDFS 280
XP_040194617.1_adhesion_G-protein_coupled_receptor_G7_isoform_X1_[Rana_temporaria]                  DITNAIRIVNRLL------TLSNATEEVGQSAVATVSQILSANETEFKDD--EVQVNEAESLTRQMEAYS 280
KAG8590702.1_hypothetical_protein_GDO81_006853_[Engystomops_pustulosus]                             DISNAIRIVNRIL---TVSTNASDEQEVVVSAVTTVSQILNAEPEQFSN---EVVEKEAESLTMQMEAFS 280
XP_032633390.1_adhesion_G-protein_coupled_receptor_G7_[Chelonoidis_abingdonii]                      NISTAAAIAEEIL---K--NYSKEATA-TMAAVATLSQLLDARVSEFSFT-DKDFSNITESLTQTLENFS 280
XP_053872384.1_adhesion_G-protein_coupled_receptor_G7_[Malaclemys_terrapin_pileata]                 NISTAADIAGQIL---K--NYSQEATA-TVAAVATISQLLDARESEFNFA-DNNLTNITASLTQTLENFS 280
XP_042316596.1_adhesion_G-protein_coupled_receptor_G7_[Sceloporus_undulatus]                        NISLAASIADKIL---NLPSHVVPGEA-AAAAVATVSQLLDANKTEFSLT-NDDLTNSTISLTMAMQNFS 280
XP_054830410.1_adhesion_G-protein_coupled_receptor_G7-like_[Eublepharis_macularius]                 DISIAASIAEKIL---NLSDSNVPGEEFLLAAVTTVSQILGANNTEFSLA-DKNLTNATKSLTIALQNFS 280
XP_009673552.1_PREDICTED:_probable_G-protein_coupled_receptor_128_[Struthio_camelus_australis]      TISTAANIAVKIL---KKPNISENAQA-SVAVMATVSQLLDANETEFNY---NNLIDVTASLTRTMEEFS 280
XP_416607.3_adhesion_G-protein_coupled_receptor_G7_isoform_X1_[Gallus_gallus]                       NISAAANIAVQIL---RKPNVSEDSQA-SVAVLTTVSQLLDANETEFNN---NNLVNVTASLTKTMEEFS 280
XP_036600029.1_adhesion_G-protein_coupled_receptor_G7_[Trichosurus_vulpecula]                       NITYATIVVQQIF---NT-SRKATVEA-KKIAVATVSQLLDAREDVFQDA------GSFGGLTTELETYS 280
XP_020855618.1_adhesion_G-protein_coupled_receptor_G7_isoform_X1_[Phascolarctos_cinereus]           DISFAAIVVQQIF---NA-SRNAVPEA-KKIAVATVSQLLDAEESVFQHA------GSFGSLTTELENYS 280
XP_010596924.1_adhesion_G-protein_coupled_receptor_G7_[Loxodonta_africana]                          NITSAANVVGQIF---N-------SEA-KRTAVTTVSQLLDASEEVFQRAADIDKNNTFKTLIEQIEIYS 280
AAI30389.1_G_protein-coupled_receptor_128_[Homo_sapiens]                                            NITSATRVVGQIF---NT-SRNASPEA-KKVAIVTVSQLLDASEDAFQRVAATANDDALTTLIEQMETYS 280
                                                                                                     *: *   . .::                  .:  :**:*..    *              :   :    

XP_043557066.1_adhesion_G-protein_coupled_receptor_G7_isoform_X1_[Chiloscyllium_plagiosum]          TDLEISFSQVVQPNLAASSIILQNGTTH-G---IMLSVLK-----GHDDT-LVSNRIELNTNATKFLLNT 350
XP_048458523.1_adhesion_G-protein_coupled_receptor_G7-like_[Rhincodon_typus]                        TDLEINFSQVVQPNLAASSIILENGTTH-G---IMLSVLK-----GCDDT-LVSKRIELNTNATKFLLNT 350
XP_041115938.1_adhesion_G-protein_coupled_receptor_G7_[Polyodon_spathula]                           RDKGTNDTKVVQPNLAVLSATVDSASTK-G---VQFTAVR-----GTDNT-LISRLITLNLTSSQLTVNK 350
MBN3292593.1_AGRG7_protein,_partial_[Polypterus_senegalus]                                          LENSNNITGVVQPNLAVQSLTFNSSLMQ-G---VQLTALK------------------------------ 350
XP_028655768.1_adhesion_G-protein_coupled_receptor_G7_[Erpetoichthys_calabaricus]                   LENSNNITGVVQPNLAVQSLTVNSSLMQ-G---VQFTALR-----GENDT-LISKRIEINSNASNLIMDR 350
XP_043927581.1_adhesion_G-protein_coupled_receptor_G7_[Protopterus_annectens]                       LHNSTNDTQVVQPNLAVQSLSINQGRNH-G---ILFTSLR-----GLNET-LVSSRVRVNNNASDMEANP 350
XP_029434688.1_adhesion_G-protein_coupled_receptor_G7_isoform_X1_[Rhinatrema_bivittatum]            VDENATL--LVQPNIAVQMVQVTAQDASTG---ILFSALR---VPGNDSG-LIPNRINY-TTASGLTIHP 350
XP_040194617.1_adhesion_G-protein_coupled_receptor_G7_isoform_X1_[Rana_temporaria]                  LNVVNDTVSMVQRSVAVEKRTLSARNQN-G---IQFMSLKG---LPGGEEDLISNRVIVDNNTSEFVHNE 350
KAG8590702.1_hypothetical_protein_GDO81_006853_[Engystomops_pustulosus]                             VNNNISSLSVVQPSVAVETRQLSTLNIS-G---ISFMSLR-----GFTDQ-LAPSRIIVDNSTSEFVLNE 350
XP_032633390.1_adhesion_G-protein_coupled_receptor_G7_[Chelonoidis_abingdonii]                      LDGS-----AIQPNIAVQNISLKSNSTT-----AFFSAQTV---SGR----LQSENIQVSEN--DFNTTS 350
XP_053872384.1_adhesion_G-protein_coupled_receptor_G7_[Malaclemys_terrapin_pileata]                 LDGS-----AVQPNIAVNHISLKPTSTT-----AFFSAQTV---SGS----LQSENIKVDENVSDLKTDN 350
XP_042316596.1_adhesion_G-protein_coupled_receptor_G7_[Sceloporus_undulatus]                        VSSSSLEE-VVQPNVAVRRVDLQESSAA-----VLFCALK-----GSTNG-LVSDRIIIEEQASSLKNDI 350
XP_054830410.1_adhesion_G-protein_coupled_receptor_G7-like_[Eublepharis_macularius]                 VSNSSTQE-VVQSNIAVRTISLREPLAT-----VLFSAMK-----GSTDS-LVSDRIKVDEQATGLKTDD 350
XP_009673552.1_PREDICTED:_probable_G-protein_coupled_receptor_128_[Struthio_camelus_australis]      LTSN-----ITQSNVAIQSVPLKLNSST-----ILFSAQR-----DTALGYFQSTKLEVQENVPGLIGDL 350
XP_416607.3_adhesion_G-protein_coupled_receptor_G7_isoform_X1_[Gallus_gallus]                       LMGN-----VTQPNVAVQSAPLKPNSST-----VLFLVQR-----DTTLGYFPSTKLEIQENVPGLTSEL 350
XP_036600029.1_adhesion_G-protein_coupled_receptor_G7_[Trichosurus_vulpecula]                       LSLMNDS--LFHPNIAIQSVDLSTENTS-QPETVLFSVQR-----GANDI-LDSQQAYIDINEKELKPED 350
XP_020855618.1_adhesion_G-protein_coupled_receptor_G7_isoform_X1_[Phascolarctos_cinereus]           LSLMNDS--LFYPNIAIQSVAPAAEDTP-QPVTVLFSVQR-----GANDI-LDSQQTYIEIN-EELKPED 350
XP_010596924.1_adhesion_G-protein_coupled_receptor_G7_[Loxodonta_africana]                          LSL------VVEPNIAIQSVNLSLEDTE-GPASVRFSVLK-----GSSDS-LSYGSTRVDMQVSELQPDA 350
AAI30389.1_G_protein-coupled_receptor_128_[Homo_sapiens]                                            LSLGNQS--VVEPNIAIQSANFSSENAV-GPSNVRFSVQK-----GASSS-LVSSSTFIHTNVDGLNPDA 350
                                                                                                                 .:*                   :                                  

XP_043557066.1_adhesion_G-protein_coupled_receptor_G7_isoform_X1_[Chiloscyllium_plagiosum]          NAEVQMFVNVSTNS----------------------TQDGKLGIILYQNDKFFQSKVRQCTN--NQSRQV 420
XP_048458523.1_adhesion_G-protein_coupled_receptor_G7-like_[Rhincodon_typus]                        NAEVQMFVNVSTNS----------------------TQDGKLGIILYQNGKFFQSKLYQSTS--NQSRQV 420
XP_041115938.1_adhesion_G-protein_coupled_receptor_G7_[Polyodon_spathula]                           DAEVQIFIDVSSDNMKKDIWISKKKTFDCFLSFAGTKETGQFGFVLYQNDKFFKSKIYRSTM--SISRRV 420
MBN3292593.1_AGRG7_protein,_partial_[Polypterus_senegalus]                                          -------VNNT---------------------------DGQLGFVLYQNDKLFRSRFYSSTI--KMNRRV 420
XP_028655768.1_adhesion_G-protein_coupled_receptor_G7_[Erpetoichthys_calabaricus]                   NAEVQIFLNFTTVN----------------------NTDGQLGFVLYQNDKFFRSRFYSSTI--KMNRRV 420
XP_043927581.1_adhesion_G-protein_coupled_receptor_G7_[Protopterus_annectens]                       NADIQIFLNVSTEE----------------------GVPGRIGFLLYQNAKFFSSKKYEQTK--SFSRRI 420
XP_029434688.1_adhesion_G-protein_coupled_receptor_G7_isoform_X1_[Rhinatrema_bivittatum]            AAEVQIFINVTGSS-----------------------DLGRVGFVLYQNDRFFNSRTYKRKL--SYSRRV 420
XP_040194617.1_adhesion_G-protein_coupled_receptor_G7_isoform_X1_[Rana_temporaria]                  TADVQLFIKPSESV----------------------DINIAVGFVLYQNDNLFKS-IHKRAL--TYRKRV 420
KAG8590702.1_hypothetical_protein_GDO81_006853_[Engystomops_pustulosus]                             TAEVQIFVKPVGEL----------------------HGNGTVGFVLYQNDNLFPSKHEKTS---GFRKKI 420
XP_032633390.1_adhesion_G-protein_coupled_receptor_G7_[Chelonoidis_abingdonii]                      NTEVKIQISITKNNS------------------VGSHGNGSIGFVLYQNDKFFQSESYKTHF--NHTKQI 420
XP_053872384.1_adhesion_G-protein_coupled_receptor_G7_[Malaclemys_terrapin_pileata]                 GTEVQILINVTRKS--------------------SSSGDGSIGFVLYQNDKFFQSKNYKTHF--NHAKQI 420
XP_042316596.1_adhesion_G-protein_coupled_receptor_G7_[Sceloporus_undulatus]                        TTEIQILISVTNAT-----------------------GSERAGFVLYQNDRLFPSKIYRTGLEESYNNRV 420
XP_054830410.1_adhesion_G-protein_coupled_receptor_G7-like_[Eublepharis_macularius]                 RTEIQILINITSTN---------------------LTGTERVGFVLYQNDKLFPSKTYKIELEENYSNRI 420
XP_009673552.1_PREDICTED:_probable_G-protein_coupled_receptor_128_[Struthio_camelus_australis]      STEVQILLNIINNS---------------------SSDNGRVGFVLYQNDKFFQSRIYKSHS--SFSKQI 420
XP_416607.3_adhesion_G-protein_coupled_receptor_G7_isoform_X1_[Gallus_gallus]                       STEVQILLDVKSNS---------------------SSNDGRVGFVLYQNDKLFQSRIYRSNN--NLSKQI 420
XP_036600029.1_adhesion_G-protein_coupled_receptor_G7_[Trichosurus_vulpecula]                       RTELQILVNSTQST------------------------SRKFGFVLYQNSKFFQSKTFTVRS--NFSQRV 420
XP_020855618.1_adhesion_G-protein_coupled_receptor_G7_isoform_X1_[Phascolarctos_cinereus]           KTELQILINTTQST------------------------NGKFGFVLYQNNKFFQSKTFTIRS--NFSQRV 420
XP_010596924.1_adhesion_G-protein_coupled_receptor_G7_[Loxodonta_africana]                          ETELQILLKTSQKN------------------------TGACGFVVYQNSKLFQSKTFTTKS--NFSQKV 420
AAI30389.1_G_protein-coupled_receptor_128_[Homo_sapiens]                                            QTELQVLLNMTKNY------------------------TKTCGFVVYQNDKLFQSKTFTAKS--DFSQKI 420
                                                                                                           :.                                 *:::*** .:* *            .::

XP_043557066.1_adhesion_G-protein_coupled_receptor_G7_isoform_X1_[Chiloscyllium_plagiosum]          ISGTIAEGVL-N----------GVELLFNPKYNSAEYFIHDHACVFWDYDMDDWNTAGCSKSTDEFG-Y- 490
XP_048458523.1_adhesion_G-protein_coupled_receptor_G7-like_[Rhincodon_typus]                        ISGNIAEGVL-N----------GVELLFNPKYNSAEYFIHDHACVFWDYDMDDWNTAGCSKSTDEFG-Y- 490
XP_041115938.1_adhesion_G-protein_coupled_receptor_G7_[Polyodon_spathula]                           ISGSVANGGP-N----------NVDLLFNPR-DLNGVILYDYACVFWDYNKDDWSTENCSKRTDEDA-N- 490
MBN3292593.1_AGRG7_protein,_partial_[Polypterus_senegalus]                                          ISGSFTAGVL-N----------SVDLLFVPNYNSSGISFYDYACVFWDYTLSDWNTEGCTKTSDDDK-T- 490
XP_028655768.1_adhesion_G-protein_coupled_receptor_G7_[Erpetoichthys_calabaricus]                   ISGSFSAGVL-N----------SIDLLFVPNYNSSGISFYDYACVFWDYTLSDWNTEGCTKTSDDDK-I- 490
XP_043927581.1_adhesion_G-protein_coupled_receptor_G7_[Protopterus_annectens]                       VSGSITNGRL-N----------KVELLFRAEDLPPFTFLNDYSCVSWNYSEKEWSTLGCTKDGNETH-F- 490
XP_029434688.1_adhesion_G-protein_coupled_receptor_G7_isoform_X1_[Rhinatrema_bivittatum]            ISGRVANGTF-N----------NVELAFSVP-NDSSVSLSDHACVFWDYALSDWNTTGCAKASGAFG-L- 490
XP_040194617.1_adhesion_G-protein_coupled_receptor_G7_isoform_X1_[Rana_temporaria]                  ISANISSGIH-A----------NVEFSFSQR-SDPSFILVQYACVYWDYDKSEWNTEGCKKLSTVNDASA 490
KAG8590702.1_hypothetical_protein_GDO81_006853_[Engystomops_pustulosus]                             ISATI-SGAT-A----------NVEFSFNQQ-RDPSYTLVQFACVSWDYEWSEWNTTGCEKNLTAFEDSS 490
XP_032633390.1_adhesion_G-protein_coupled_receptor_G7_[Chelonoidis_abingdonii]                      ISGRVANATV-N----------DVKIVFNPKYNKSEILLHDYACVFWDYSANDWDTKGCTKEGNKSE--- 490
XP_053872384.1_adhesion_G-protein_coupled_receptor_G7_[Malaclemys_terrapin_pileata]                 ISGHVADGTVVN----------DVKMVFNPKYDASEMLLHDYACVFWDYSANDWSTTGCTKEGNKTE--- 490
XP_042316596.1_adhesion_G-protein_coupled_receptor_G7_[Sceloporus_undulatus]                        ISGNINGTMV-N----------NVKIALSPQFNSSKLQLYNHACVFWDYSQNDWNTSGCIKETESPE-L- 490
XP_054830410.1_adhesion_G-protein_coupled_receptor_G7-like_[Eublepharis_macularius]                 ISGNANGIMV-N----------NVKIALNPQYNRSEFRLYNHACVFWNYSLNDWDTAGCIKETDLPE-L- 490
XP_009673552.1_PREDICTED:_probable_G-protein_coupled_receptor_128_[Struthio_camelus_australis]      VSGNIDGGRT-N----------GVELAFSPKYNASELQLRDHACVFWDYTINDWSTAGCTKERDQF---- 490
XP_416607.3_adhesion_G-protein_coupled_receptor_G7_isoform_X1_[Gallus_gallus]                       VSGNIDGGRA-N----------GVEIAFNPKYNTSELQLRDHACVFWDYAINDWSTAGCTKGRDQF---- 490
XP_036600029.1_adhesion_G-protein_coupled_receptor_G7_[Trichosurus_vulpecula]                       VACKVSDEDD-NHSMENEVPNVSVEMIFKPKYNESQFQLRSYACVFWNVTKDDWDTYGCKKKPSSNSEF- 490
XP_020855618.1_adhesion_G-protein_coupled_receptor_G7_isoform_X1_[Phascolarctos_cinereus]           VSCKFSDGGA-NHLM--EVPDVSVEMIFKPKYDESQFQLHSYACVFWNTTKDDWDTYGCKKKPHNDSQF- 490
XP_010596924.1_adhesion_G-protein_coupled_receptor_G7_[Loxodonta_africana]                          ISSKTNGTEK-DQSV-------SIEMVFNPKFNEKEFQLHSHACVFWNLSRNDWDTRGCRTDQSSDG-F- 490
AAI30389.1_G_protein-coupled_receptor_128_[Homo_sapiens]                                            ISSKTDENEQ-DQSA-------SVDMVFSPKYNQKEFQLYSYACVYWNLSAKDWDTYGCQKDKGTDG-F- 490
                                                                                                    ::                     :.: :          : ..:** *:   .:*.* .* .         

XP_043557066.1_adhesion_G-protein_coupled_receptor_G7_isoform_X1_[Chiloscyllium_plagiosum]          -----LRCQCNHATNFAVFMSFRRNYNYTEPLNIVTYVGCGFSILGLAITIVFQII----TRQARKTSLT 560
XP_048458523.1_adhesion_G-protein_coupled_receptor_G7-like_[Rhincodon_typus]                        -----LRCQCNHATNFAVLMSFRRNYTYADPLNVVSYVGCGFSILGLTITITFQIV----TRQARKTSFT 560
XP_041115938.1_adhesion_G-protein_coupled_receptor_G7_[Polyodon_spathula]                           -----LRCHCNHTTNFAVLMTFKNNYTYSEPLNWITYMGCGLSGAGLCVTILYHVL----TRKSRKTKST 560
MBN3292593.1_AGRG7_protein,_partial_[Polypterus_senegalus]                                          -----LKCHCNHTTNFAVLMTFKNNYKYSKPLEVISIVGCSLSMAGLLITVLFYII----TRKSRKQILT 560
XP_028655768.1_adhesion_G-protein_coupled_receptor_G7_[Erpetoichthys_calabaricus]                   -----LKCHCNHTTNFAVLMTFKNNYKYSKPLEVISIVGCSFSMAGLLITVLFYII----TRKSRKQILT 560
XP_043927581.1_adhesion_G-protein_coupled_receptor_G7_[Protopterus_annectens]                       -----LLCSCSHTTNFAVLMNFKYNYRYADPLDIISKIGCGLSIVGLFFTILFHVS----TRKTRKTSVT 560
XP_029434688.1_adhesion_G-protein_coupled_receptor_G7_isoform_X1_[Rhinatrema_bivittatum]            -----LRCSCNHTTNFAVLMSFRPNYAYAKPLEIVSYVGCGLSILGLIINLLFHIITRLKTRKSKRTSGS 560
XP_040194617.1_adhesion_G-protein_coupled_receptor_G7_isoform_X1_[Rana_temporaria]                  -----LRCACNHTTNFAVLMNFRENITHPE-LGTVSTAGCVLSMVGLTVTVVFLLY----ARFRKKQKTS 560
KAG8590702.1_hypothetical_protein_GDO81_006853_[Engystomops_pustulosus]                             DSFTPLQCICHHTTNFAVLMKFKENINFAS-LNIVSVVGCALSVTGLTITVVFLLY----TRSRK--PVS 560
XP_032633390.1_adhesion_G-protein_coupled_receptor_G7_[Chelonoidis_abingdonii]                      -----LRCRCNHTTSFAVLMSFKINYKYAKPLKIVSDIGSGVSIAGLVITILFQIL----TRKTRKFSVT 560
XP_053872384.1_adhesion_G-protein_coupled_receptor_G7_[Malaclemys_terrapin_pileata]                 -----LRCRCNHTTSFAVLMSFKINYKYAKPLEIVSNIGSGFSIAGLVITILFQIL----TRKTRKFSVT 560
XP_042316596.1_adhesion_G-protein_coupled_receptor_G7_[Sceloporus_undulatus]                        -----LKCSCNHTTNFAVLMNFKTVYKYSRPLTILSQIGCGLSIAGLIVTIVVQIW----IRKSRKMSTT 560
XP_054830410.1_adhesion_G-protein_coupled_receptor_G7-like_[Eublepharis_macularius]                 -----LRCSCNHATNFAVLMSFRINYKYARPLEILSYIGCGLSIAGLTCTIVFHIL----IRKERKTAIT 560
XP_009673552.1_PREDICTED:_probable_G-protein_coupled_receptor_128_[Struthio_camelus_australis]      -----LRCSCNHTTNFAVLMAFQIKYNYAKPLDYISYIGIGLSIAGLVITILFQIF----TRKTRRSSVT 560
XP_416607.3_adhesion_G-protein_coupled_receptor_G7_isoform_X1_[Gallus_gallus]                       -----LRCKCNHTTNFAVLMAFQIKYKYAKPLEYISYVGVGLSIAGLTITILFQIF----TRKTRKSSIT 560
XP_036600029.1_adhesion_G-protein_coupled_receptor_G7_[Trichosurus_vulpecula]                       -----LGCQCNHTTNFAVLLSFDNNYNYPESLDIISKIGCGLSIAGLALTIIFQIV----TRNQRKTSVT 560
XP_020855618.1_adhesion_G-protein_coupled_receptor_G7_isoform_X1_[Phascolarctos_cinereus]           -----LGCQCNHTTSFAVLMSFDNNYSYPESLDSISKIGCGLSVAALALTIMFQIV----TRKFRKTSVT 560
XP_010596924.1_adhesion_G-protein_coupled_receptor_G7_[Loxodonta_africana]                          -----LYCSCNHTTSFAVLMSFRKNYNYPKSLDIFSKIGCALSVTGLILTIIFQVA----TRKVRKTSVT 560
AAI30389.1_G_protein-coupled_receptor_128_[Homo_sapiens]                                            -----LRCRCNHTTNFAVLMTFKKDYQYPKSLDILSNVGCALSVTGLALTVIFQIV----TRKVRKTSVT 560
                                                                                                         * * * *:*.***:: *     ..  *  .:  *  .*  .*  .:   :      *  :    :

XP_043557066.1_adhesion_G-protein_coupled_receptor_G7_isoform_X1_[Chiloscyllium_plagiosum]          WVTVSLCISMLMVNLIFIFGINNSNAL-----NEKNAAN------------NTENIILPSDHFNP--PEV 630
XP_048458523.1_adhesion_G-protein_coupled_receptor_G7-like_[Rhincodon_typus]                        WVTVSLCTSMLMVNLIFVFGINNPNAL-----NEKSAAN------------NTVNIILPSDRSNP--PEV 630
XP_041115938.1_adhesion_G-protein_coupled_receptor_G7_[Polyodon_spathula]                           MPLVSICSCMLIVNILFITGIGNPNAN-----EVSRRSN------------SSVNTLLSSDLHPL--PDK 630
MBN3292593.1_AGRG7_protein,_partial_[Polypterus_senegalus]                                          IMLVSICISLLIFNIIFVIGINNPNPS-------NQSSM------------SMDNNRLFSDMYIE--RDK 630
XP_028655768.1_adhesion_G-protein_coupled_receptor_G7_[Erpetoichthys_calabaricus]                   IMLVSICISLLIFNIIFVIGINNPNPS-----NMTKSSM------------SRDNNQLSTDLYIK--PDK 630
XP_043927581.1_adhesion_G-protein_coupled_receptor_G7_[Protopterus_annectens]                       WIWVNLCLSMLIVNIIFLCGITNENK------QEGSRAN------------STKNQILVSDVTHPTSEDN 630
XP_029434688.1_adhesion_G-protein_coupled_receptor_G7_isoform_X1_[Rhinatrema_bivittatum]            WLLVNLWTSMLVFNIVFIAGVGNEDGR-----EEEHKVKA-----------DTANTVPKSDIETV--PEN 630
XP_040194617.1_adhesion_G-protein_coupled_receptor_G7_isoform_X1_[Rana_temporaria]                  WILMSLCSAMLIFYIIFIGTMEYPIFK-----DEDSNTG------------NSSNTFIPYENDDP---PQ 630
KAG8590702.1_hypothetical_protein_GDO81_006853_[Engystomops_pustulosus]                             WLLISSCSSLLIFYIVFIVAMEISEYTVV---TENSEYN------------KSENLLFWSDLEKV---YD 630
XP_032633390.1_adhesion_G-protein_coupled_receptor_G7_[Chelonoidis_abingdonii]                      WMLVNLCTSMLIFNIIFISGIDNSNAK------NNVAV-------------STTNTLPDSDRVDP--PEN 630
XP_053872384.1_adhesion_G-protein_coupled_receptor_G7_[Malaclemys_terrapin_pileata]                 WMLVSLCTSMLIFNIIFIFGIDNSNAK------NNTAV-------------STNNTVLDSDRVDP--PEN 630
XP_042316596.1_adhesion_G-protein_coupled_receptor_G7_[Sceloporus_undulatus]                        LILVSLCSALLIFDIIFIFGIENTNAN-----KTESVI-------------SAPNTMLMSDIELP--HPN 630
XP_054830410.1_adhesion_G-protein_coupled_receptor_G7-like_[Eublepharis_macularius]                 LMVVSLCSAMLIFNIIFISGIENTNA-------NVNVDEN-----------SAANIMLQSDKEGP--PAN 630
XP_009673552.1_PREDICTED:_probable_G-protein_coupled_receptor_128_[Struthio_camelus_australis]      WMLVSLCFSMLIFNIIFISGIENRNAG------NHSSDTNRYNQQYHTYD-TTSNTLLTSDLIDP--PAD 630
XP_416607.3_adhesion_G-protein_coupled_receptor_G7_isoform_X1_[Gallus_gallus]                       WMLVSLCFSMLIFNIIFISGIENHNAR------KDSSDTSGNNQQFSTY--TTTNTILTSDVVDP--PAD 630
XP_036600029.1_adhesion_G-protein_coupled_receptor_G7_[Trichosurus_vulpecula]                       WVFVSLCTSMLIFNILFLFGIENSNKN-----SERTVSS------------EDDNVIPHHDINPV---EN 630
XP_020855618.1_adhesion_G-protein_coupled_receptor_G7_isoform_X1_[Phascolarctos_cinereus]           WVFVSLCTSMLIFNILFLFGIENSNKN-----SNSTVIS------------EDDNVIPQHDFNPS---EN 630
XP_010596924.1_adhesion_G-protein_coupled_receptor_G7_[Loxodonta_africana]                          WVLVSLCMSMLIFNFLFLFGIENSNKNLMTNDEDKENND------------YGNNEVPTTDTIHI---PN 630
AAI30389.1_G_protein-coupled_receptor_128_[Homo_sapiens]                                            WVLVNLCISMLIFNLLFVFGIENSNKNLQTSDGDINNID------------FDNNDIPRTDTINI---PN 630
                                                                                                       :.   .:*:. ::*:  :                                 *     :         

XP_043557066.1_adhesion_G-protein_coupled_receptor_G7_isoform_X1_[Chiloscyllium_plagiosum]          YLCTAAAAILHYFLMATFTWSALYGAQMYVLLV-HVFKPLPRHFLIWISVVGWGLPAVIVITTFTATYKT 700
XP_048458523.1_adhesion_G-protein_coupled_receptor_G7-like_[Rhincodon_typus]                        YLCTAVAAILHYFLMATFTWSALYGAQMYVLLV-HVFKPLPRHLLIWISVVGWGLPAVIVIITLAATYKT 700
XP_041115938.1_adhesion_G-protein_coupled_receptor_G7_[Polyodon_spathula]                           GSCTAVTALLHYFLLGTFAWTSLYAVQMYMSLV-NVFSQPPQHFSMIIIGIGWGLPAVVVAITLGATYRI 700
MBN3292593.1_AGRG7_protein,_partial_[Polypterus_senegalus]                                          GCCTFITVLLHYFLLATFVWTLLYAVQMFLFLV-VVFSHLPSYFTWTVIGIGWGVPAVIVALTLGASYRI 700
XP_028655768.1_adhesion_G-protein_coupled_receptor_G7_[Erpetoichthys_calabaricus]                   GYCTFFTALLHYFLLATFVWTLLYAVQMFLLLV-LVFSYLPSYFTWTVIGFGWGVPAVIVAVTLGASYRI 700
XP_043927581.1_adhesion_G-protein_coupled_receptor_G7_[Protopterus_annectens]                       PLCTVVAALLHYFLLSTFIWTAVFAVQMYFRLR-TTLGQLPKHFMWFAYGFGWGLPAVVMPITFAATFEK 700
XP_029434688.1_adhesion_G-protein_coupled_receptor_G7_isoform_X1_[Rhinatrema_bivittatum]            PFCTAVTVLLHYFLLATFVWTAAYSVQLYLHLVNRVVQQLPKYFKL-MSAIGWGVPAVIIAITLGATYRV 700
XP_040194617.1_adhesion_G-protein_coupled_receptor_G7_isoform_X1_[Rana_temporaria]                  PVCAALAVLLHYFLLTTFTLTAMHAAELYVRLV-LVYRFTPKGFTRSALVIGWGLPIIIVLITFGSTYKT 700
KAG8590702.1_hypothetical_protein_GDO81_006853_[Engystomops_pustulosus]                             GLCTGLAALQHYFLLVTFALMGLLGVELYFRII-TASHYLPPRFMKIALITGWGVPAVIVSLTIAGTYPN 700
XP_032633390.1_adhesion_G-protein_coupled_receptor_G7_[Chelonoidis_abingdonii]                      ASCTAVAVLLHYFLLATFMWTALNSAHLYLLLL-KTLRPIPGHFTLIMSIIGWGVPAVVVAITLGATYRQ 700
XP_053872384.1_adhesion_G-protein_coupled_receptor_G7_[Malaclemys_terrapin_pileata]                 ASCTAVAVLLHYFLLATFMWTALNSAHLYLLLV-KTLRPIPGHFTLIMSIIGWGVPAVVVAITLGATYRE 700
XP_042316596.1_adhesion_G-protein_coupled_receptor_G7_[Sceloporus_undulatus]                        HGCTVVAALLHYFLLATFTWTALNSRHLYLLLI-KTQRDFSRSFNITMLLTGWGGPALVVSITVAVTVKN 700
XP_054830410.1_adhesion_G-protein_coupled_receptor_G7-like_[Eublepharis_macularius]                 DWCTAVAALLHYFLLATFMWTALNALQVYLLLV-EAKRLLFRHYNAIMSLIGWGVPALFVSITLGATYSN 700
XP_009673552.1_PREDICTED:_probable_G-protein_coupled_receptor_128_[Struthio_camelus_australis]      PWCTVVAVLLHYFLLATFMWTALNSTQLYLLLL-RAMKPLPEHFLVTMSVIGWGIPAAVVAITLGATYRE 700
XP_416607.3_adhesion_G-protein_coupled_receptor_G7_isoform_X1_[Gallus_gallus]                       AWCMVVAVLLHYFLLATFMWTALNSAQLYLLLL-RTMKPFPGHFIVTMSAIGWGVPAAVVAITLGATYGE 700
XP_036600029.1_adhesion_G-protein_coupled_receptor_G7_[Trichosurus_vulpecula]                       RICTAMTAFLHYFLLVTLTWTGLNAVQLYFLLL-RTMRPLPRHFTLILSLIGWGIPAIIVSLTVGIVYPL 700
XP_020855618.1_adhesion_G-protein_coupled_receptor_G7_isoform_X1_[Phascolarctos_cinereus]           HACTVMTALLHYFLLATLTWTGLNAVQLYFLLL-RAMRPLPPRFTLFLSLIGWGIPGLIVLLTVGIIIPI 700
XP_010596924.1_adhesion_G-protein_coupled_receptor_G7_[Loxodonta_africana]                          PTCTAIAALLHYFLLATFTWTVLISAQLCFLLI-WTMKPLPRHFIVFVSLIGWGIPAIVVGMTMGIIYSL 700
AAI30389.1_G_protein-coupled_receptor_128_[Homo_sapiens]                                            PMCTAIAALLHYFLLVTFTWNALSAAQLYYLLI-RTMKPLPRHFILFISLIGWGVPAIVVAITVGVIYSQ 700
                                                                                                      *   :.: ****: *:      . .:   :   .               *** *  .:  *.      

XP_043557066.1_adhesion_G-protein_coupled_receptor_G7_isoform_X1_[Chiloscyllium_plagiosum]          DD-----ALNYRQEEFCWLSGFDLHGNLELSKPMLWGFLLPVAILLLFNFVMFALVTMLVLYNKDHGTCS 770
XP_048458523.1_adhesion_G-protein_coupled_receptor_G7-like_[Rhincodon_typus]                        ED-----ALNYRQEEFCWLSGFDLHGKLELSKPMLWGFLLPVAILLLFNFVMFALVTMLVLFNKDHSTCS 770
XP_041115938.1_adhesion_G-protein_coupled_receptor_G7_[Polyodon_spathula]                           NN-----PLNYRQEEFCWLAALDREGNFDITKPMLWGFLLPVAIILIFNSVVFVSVMTCALFKKTA-LTS 770
MBN3292593.1_AGRG7_protein,_partial_[Polypterus_senegalus]                                          DN-----PLNYRQEEFCWLAALDIQGKFDISKPMLWAFLLPVALILLFNCAVFVCVLIRAIFKKKSKLTS 770
XP_028655768.1_adhesion_G-protein_coupled_receptor_G7_[Erpetoichthys_calabaricus]                   NN-----PLNYRQEEFCWLAALDIQGKFDISKPMLWAFLLPMALILLCNFAVFVCVLIRAIFKKNSKLTS 770
XP_043927581.1_adhesion_G-protein_coupled_receptor_G7_[Protopterus_annectens]                       DN-----ITTYRQEEFCWLAALGVQGKFQFSKPLFAAFLLPVGIILVVNIVIFLILTVQIFWKDNAHLRS 770
XP_029434688.1_adhesion_G-protein_coupled_receptor_G7_isoform_X1_[Rhinatrema_bivittatum]            DN-----PLNYRQEEFCWLAALDRAGKFDITKPMLWAFLLPVGAILVLNIIIFVTVMVQVICKENKNLRS 770
XP_040194617.1_adhesion_G-protein_coupled_receptor_G7_isoform_X1_[Rana_temporaria]                  GKQ----KNNYHREDFCWLAGVNEQLKLDLSKPLLWSFLLPVGIILIANICIFIAVAVSI-WKKNPNVTS 770
KAG8590702.1_hypothetical_protein_GDO81_006853_[Engystomops_pustulosus]                             QN-------TYNRREFCWLLAEDEENKFDFSKPMLWSFLLPVGMILIANICIVIGVVYTI-WKKKE-IES 770
XP_032633390.1_adhesion_G-protein_coupled_receptor_G7_[Chelonoidis_abingdonii]                      GK-----QLNYRQEEFCWLAVLDDKGEVSIKKPMIGAFLLVVAVILLFNIIIFVKITVFVMWKENTNLTS 770
XP_053872384.1_adhesion_G-protein_coupled_receptor_G7_[Malaclemys_terrapin_pileata]                 GK-----QLNYRQEEFCWLAVLDDKGEVSIKKPMIGAFLLVVAVILLFNIIIFVKITVFVMWKENTNLTS 770
XP_042316596.1_adhesion_G-protein_coupled_receptor_G7_[Sceloporus_undulatus]                        LN--------YRQEEFCWLAALEPDGTFSIRKPMLWSFLLPVAAILLFNIAVFVKITYVAIWKENKNLTS 770
XP_054830410.1_adhesion_G-protein_coupled_receptor_G7-like_[Eublepharis_macularius]                 SN--------YRQEEFCWLAALDSHQNFSVEKPLLWAFLLPVAFILLFNIIVFGRTIVSVIWKENKKLIS 770
XP_009673552.1_PREDICTED:_probable_G-protein_coupled_receptor_128_[Struthio_camelus_australis]      GK-----ALNYRQEEFCWLAALDQNQNFSMEKPMLWSFLLPVALILLFNFIIFVNITVSVIWRDNKNLTR 770
XP_416607.3_adhesion_G-protein_coupled_receptor_G7_isoform_X1_[Gallus_gallus]                       GK-----ALNYRQEEFCWLAALDQNQNFSMKKPMFWSFLLPVAFILLFNIIIFVEIIVSVIWKENKNLTR 770
XP_036600029.1_adhesion_G-protein_coupled_receptor_G7_[Trichosurus_vulpecula]                       KG-----ELGYRQEIICWLAVPE-DGNY-LESPWLWSFILPAVIILVANVVIFVLIAVKVLWGRNENLQS 770
XP_020855618.1_adhesion_G-protein_coupled_receptor_G7_isoform_X1_[Phascolarctos_cinereus]           KG-----ALGYRQEIICWLAVPE-DGNY-LESPLLWSFILPAVIILIANAVVLILITVKVLWGRNENLQS 770
XP_010596924.1_adhesion_G-protein_coupled_receptor_G7_[Loxodonta_africana]                          NRDDSQWELNYRQEEICWLAVPE--GNNFIKSPLLWSFFIPVTIILISNVVTFMVIAVNVLWKNNQNLTS 770
AAI30389.1_G_protein-coupled_receptor_128_[Homo_sapiens]                                            NGNNPQWELDYRQEKICWLAIPEPNGV--IKSPLLWSFIVPVTIILISNVVMFITISIKVLWKNNQNLTS 770
                                                                                                              *.:. :***          . .* : .*::    :*: *   .                 

XP_043557066.1_adhesion_G-protein_coupled_receptor_G7_isoform_X1_[Chiloscyllium_plagiosum]          AKQATSAKKMMGSLSVAVVLCLTWSLGYLMLIE-REETQAVFSYLFCALNATQGLQIFILFTARRKAFQK 840
XP_048458523.1_adhesion_G-protein_coupled_receptor_G7-like_[Rhincodon_typus]                        AKQATSAKKMMGSLSVAVVLCLTWSLGYLMLIE-RDETQAMFSYIFCALNATQGLQIFILFTARRKAFQK 840
XP_041115938.1_adhesion_G-protein_coupled_receptor_G7_[Polyodon_spathula]                           TKRQSYLKKLISSISVAVVLGITWVLGYLMLID-HDNTRLVFSYVFCIINTTQGLQIFIFFTARDSVFQR 840
MBN3292593.1_AGRG7_protein,_partial_[Polypterus_senegalus]                                          TKHSSYKKKLLGSFSIAIILGISWVLGYLMLID-HLESQVVFSYLFCILNATQGFQIFIFFTARSKTFRN 840
XP_028655768.1_adhesion_G-protein_coupled_receptor_G7_[Erpetoichthys_calabaricus]                   TKRSSYKKKLLGSFSIAIILGISWVLGYLMLID-HRESQEVFSYLFCILNVTQGFQIFIFFTARSKTFRK 840
XP_043927581.1_adhesion_G-protein_coupled_receptor_G7_[Protopterus_annectens]                       TRKKSNMKKFMSTLSVAVLFGITWSLGYLTLIE-HDVIRIVFSFVFCIINATQGLQIFILFVVRSSSFKE 840
XP_029434688.1_adhesion_G-protein_coupled_receptor_G7_isoform_X1_[Rhinatrema_bivittatum]            TKKQSRLKKLLTCLSMAVLLGITWSMGYFMLIN-QGETNFIFSLLFCIFNATQGLQVFILHTLRNPVFLK 840
XP_040194617.1_adhesion_G-protein_coupled_receptor_G7_isoform_X1_[Rana_temporaria]                  TKKHSVLKKTLATVSVSTLLGVTWIVGFLMLIETRESTQIIFSYIFCLCCATQGLQIFIFYTLKSPLFLE 840
KAG8590702.1_hypothetical_protein_GDO81_006853_[Engystomops_pustulosus]                             TRRLSFLKKTLITFSVVSLLGITWIIGYLMLIETDDNTYLVFSFIFCICCSSQVMT-----------FKS 840
XP_032633390.1_adhesion_G-protein_coupled_receptor_G7_[Chelonoidis_abingdonii]                      NKKKSFTTKIFGTLSVAVVLGITWVLGYMMLIN-QEETNIVFSILFCIFNATQGLQICILYTFRSPIFKK 840
XP_053872384.1_adhesion_G-protein_coupled_receptor_G7_[Malaclemys_terrapin_pileata]                 NKKKSFTTKIFGTLSIAVVLGITWVLGYMMLIN-QEATNIVFSILFCIFNATQGLQICILYTFRSPIFKK 840
XP_042316596.1_adhesion_G-protein_coupled_receptor_G7_[Sceloporus_undulatus]                        TKKKSHIMKVSATLSIAVILGITWILGYLMLID-NEQMNITVTYFFCIFNATQGLQIFFFHVLGTPAGKK 840
XP_054830410.1_adhesion_G-protein_coupled_receptor_G7-like_[Eublepharis_macularius]                 TKKKSVMKNIFATVSIAVTLGITWILGYMMLID-HEKTNIVFSYVFCIFSATQGLQIFIFQVLTTTIFRN 840
XP_009673552.1_PREDICTED:_probable_G-protein_coupled_receptor_128_[Struthio_camelus_australis]      NKKDSFMKKMIGTISIVVVLGITWTIGYLMLIN-HEETSLIFSYVFCILNATQGLQICILYTFRSPFFKK 840
XP_416607.3_adhesion_G-protein_coupled_receptor_G7_isoform_X1_[Gallus_gallus]                       NKKDSLVKKMTATISIVVVLGITWTIGYLMLIS-HEETNLFFSYAFCIFNATQGLQICILYTFRSPIFKK 840
XP_036600029.1_adhesion_G-protein_coupled_receptor_G7_[Trichosurus_vulpecula]                       TKKTSVVKKILSTLSIVVVFGLTWSLGYLMLID-DQNVRIIFSYFFSIFNTTQGLQIFILYTVRTKVFQN 840
XP_020855618.1_adhesion_G-protein_coupled_receptor_G7_isoform_X1_[Phascolarctos_cinereus]           TKKSSVTKKILSMLSIAVVFGLTWILGYLMLID-DDNVKILFSFLFCIFNTSQGLQIFILYTLRTKVFRN 840
XP_010596924.1_adhesion_G-protein_coupled_receptor_G7_[Loxodonta_africana]                          TKKVSSMKKILSTLSVAVVLGITWFLAYFMLIG-DENISGIVSSIFCILNATQGFQIFLFYTVRTKVFQS 840
AAI30389.1_G_protein-coupled_receptor_128_[Homo_sapiens]                                            TKKVSSMKKIVSTLSVAVVFGITWILAYLMLVN-DDSIRIVFSYIFCLFNTTQGLQIFILYTVRTKVFQS 840
                                                                                                     :: :   :    .*:   : ::* :.:: *:         .:  *.    :* :               

XP_043557066.1_adhesion_G-protein_coupled_receptor_G7_isoform_X1_[Chiloscyllium_plagiosum]          MYAAWDSRFD----------------MNIS--IVHSKKFSFQSVSIP-EN--RELY----TVNFSETSCS 910
XP_048458523.1_adhesion_G-protein_coupled_receptor_G7-like_[Rhincodon_typus]                        IYAAWDSRFD----------------MNIS--IVHSKRFSFQSLNIP-GN--REQYTQYDTVNFSETSSS 910
XP_041115938.1_adhesion_G-protein_coupled_receptor_G7_[Polyodon_spathula]                           KMTAIVSSIS---------------PLEF---HLHSKKFVIKRKQQD-HV--SESYKQLEGLSSTTSTG- 910
MBN3292593.1_AGRG7_protein,_partial_[Polypterus_senegalus]                                          SVSSAFSSLS---------------VSNI---FLHSINFDVKRFKAT-SS--RETYKQIEPSRSSEFTST 910
XP_028655768.1_adhesion_G-protein_coupled_receptor_G7_[Erpetoichthys_calabaricus]                   SVSSAFSSLS---------------VSNI---FWHSINFDMKRFKTT-SS--RETYKQFEPSTTSAFTST 910
XP_043927581.1_adhesion_G-protein_coupled_receptor_G7_[Protopterus_annectens]                       KMTPVIDYLS---------------SVRI---YLHSKTIFLDRVINT-NT--QESYRQLDSFSSSAWLSS 910
XP_029434688.1_adhesion_G-protein_coupled_receptor_G7_isoform_X1_[Rhinatrema_bivittatum]            KAGEIFDRIS----------------PPKIRLYLHSDKYSMLSSSSTWST--QEHYKQLGTDSSQLSD-- 910
XP_040194617.1_adhesion_G-protein_coupled_receptor_G7_isoform_X1_[Rana_temporaria]                  KVAVGIRLFN----------------SCKL--YMHSDKYWVNRIQKEKTQLYNEQFRNVSESTAQLFSDS 910
KAG8590702.1_hypothetical_protein_GDO81_006853_[Engystomops_pustulosus]                             KVSTR----G---------PCCL-------------------SI-------------------------- 910
XP_032633390.1_adhesion_G-protein_coupled_receptor_G7_[Chelonoidis_abingdonii]                      KVTELFSFVS----------------LSDISISLHSKTYYLLKVHSKKHT--YENFKPSETFSEETSFSS 910
XP_053872384.1_adhesion_G-protein_coupled_receptor_G7_[Malaclemys_terrapin_pileata]                 KVTELFSYVS----------------LPDIPISLHSKTYYLLKFRYKKHT--YENFKPSETFSEETSFSS 910
XP_042316596.1_adhesion_G-protein_coupled_receptor_G7_[Sceloporus_undulatus]                        KIANIFVSIT------------------KLRIYLHSKTYSLILHIK--QP--YESFKSTNPMRDYNDISL 910
XP_054830410.1_adhesion_G-protein_coupled_receptor_G7-like_[Eublepharis_macularius]                 KASDAFEAFQ----------------RSRFGKSLNPRSYFLSGILGKVNP--SEYFKTIHSTRHFDELHL 910
XP_009673552.1_PREDICTED:_probable_G-protein_coupled_receptor_128_[Struthio_camelus_australis]      NVSEVFPVVS----------------VPEIPAYLRSGIYYVSKSHLARHA--KETFRPSETFSEDISSSN 910
XP_416607.3_adhesion_G-protein_coupled_receptor_G7_isoform_X1_[Gallus_gallus]                       KVSEVSSVLR----------------VPGIQFYLHSEIYHVSKSQPAKHT--QGIFRLSEIPTENISLST 910
XP_036600029.1_adhesion_G-protein_coupled_receptor_G7_[Trichosurus_vulpecula]                       KVSDMFKSISSAIRSIE--------IPSLKTIFLSSRVYNMNRSFP--TR--IEHFRFLEPSTADEETFL 910
XP_020855618.1_adhesion_G-protein_coupled_receptor_G7_isoform_X1_[Phascolarctos_cinereus]           KVSDIFKSMSSTIGNIK--------MPSLKVISLHSQVYEMIRSLP--HR--IERFSLLEKSPTIEETFL 910
XP_010596924.1_adhesion_G-protein_coupled_receptor_G7_[Loxodonta_africana]                          KASEVWKSLSSSSGKVKS-------LPSGTPLKLRVRMYRLAKSFP--SL--KGRFRLLEPFVFTEEMSL 910
AAI30389.1_G_protein-coupled_receptor_128_[Homo_sapiens]                                            EASKVLMLLS-SIGRRKS-------LPSVTRPRLRVKMYNFLRSLP--TL--HERFRLLETSPSTEEITL 910
                                                                                                                                                                          

XP_043557066.1_adhesion_G-protein_coupled_receptor_G7_isoform_X1_[Chiloscyllium_plagiosum]          IPSILY---- 920
XP_048458523.1_adhesion_G-protein_coupled_receptor_G7-like_[Rhincodon_typus]                        IPSILY---- 920
XP_041115938.1_adhesion_G-protein_coupled_receptor_G7_[Polyodon_spathula]                           ---------- 920
MBN3292593.1_AGRG7_protein,_partial_[Polypterus_senegalus]                                          ST-------- 920
XP_028655768.1_adhesion_G-protein_coupled_receptor_G7_[Erpetoichthys_calabaricus]                   ST-------- 920
XP_043927581.1_adhesion_G-protein_coupled_receptor_G7_[Protopterus_annectens]                       SETN------ 920
XP_029434688.1_adhesion_G-protein_coupled_receptor_G7_isoform_X1_[Rhinatrema_bivittatum]            ---------- 920
XP_040194617.1_adhesion_G-protein_coupled_receptor_G7_isoform_X1_[Rana_temporaria]                  KKE------- 920
KAG8590702.1_hypothetical_protein_GDO81_006853_[Engystomops_pustulosus]                             ---------- 920
XP_032633390.1_adhesion_G-protein_coupled_receptor_G7_[Chelonoidis_abingdonii]                      NDQTSMKN-- 920
XP_053872384.1_adhesion_G-protein_coupled_receptor_G7_[Malaclemys_terrapin_pileata]                 NDQTPTKN-- 920
XP_042316596.1_adhesion_G-protein_coupled_receptor_G7_[Sceloporus_undulatus]                        SSCME----- 920
XP_054830410.1_adhesion_G-protein_coupled_receptor_G7-like_[Eublepharis_macularius]                 ISNSNE---- 920
XP_009673552.1_PREDICTED:_probable_G-protein_coupled_receptor_128_[Struthio_camelus_australis]      LPNSSSRNL- 920
XP_416607.3_adhesion_G-protein_coupled_receptor_G7_isoform_X1_[Gallus_gallus]                       LPNSC----- 920
XP_036600029.1_adhesion_G-protein_coupled_receptor_G7_[Trichosurus_vulpecula]                       SESSESNSYP 920
XP_020855618.1_adhesion_G-protein_coupled_receptor_G7_isoform_X1_[Phascolarctos_cinereus]           SESD------ 920
XP_010596924.1_adhesion_G-protein_coupled_receptor_G7_[Loxodonta_africana]                          SESSQA---- 920
AAI30389.1_G_protein-coupled_receptor_128_[Homo_sapiens]                                            SESDNA---- 920
                                                                                                              
