# Supplementary material for: The repertoire and structure of adhesion GPCR transcript variants assembled from publicly available deep-sequenced human samples
Source: Nucleic Acids Res. 2024 Feb 29;52(7):3823–36. doi: 10.1093/nar/gkae145 (PMC11039983; doi:10.1093/nar/gkae145)
Supplement: gkae145_Supplemental_Files [file gkae145_supplemental_files.zip › Suppl_Table_S2_Tissues.xlsx]

## Sheet: Supp_Table_S2
Table S2: Tissues included in the analysis. The number of samples for each tissue and their origin (accession number) as well as the coverage of the tissues based on reads per million of the RNA-seq dataset are given.
Tissue	Number of Samples	Varianz of TPM	Origin of RNA-seq	Coverage (Million Reads per Sample)
brain*	67		GSE101521 and GSE138734	7-61 and 76-111
brain opioid	41		GSE182321	27-34
brain alzheimer	40		GSE173955	9-25
brain fetal	8		GSE138734	76-111
brain frontal cortex	8		GSE138734	76-111
brain parietal cortex	11		GSE138734	76-111
brain occipital cortex	11		GSE138734	76-111
brain striatum	11		GSE138734	76-111
brain stem	8		GSE138734	76-111
brain cerebellum	8		GSE138734	76-111
esophagus	8		GSE138734	76-111
stomach	16		GSE138734	76-111
small intestine	8		GSE138734	76-111
duodenum	8		GSE138734	76-111
jejunum colon	16		GSE138734	76-111
ileum colon	16		GSE138734	76-111
colon	8		GSE138734	76-111
proximal colon	8		GSE138734	76-111
distal colon	8		GSE138734	76-111
liver	102		GSE174478 and GSE138734	31-44 and 76-111
pancreas	8		GSE138734	76-111
kidney	52		GSE217427 and GSE138734	37-51 and 76-111
bladder	8		GSE138734	76-111
breast	8		GSE138734	76-111
ovary	8		GSE138734	76-111
fallopian tube	16		GSE138734	76-111
uterus	8		GSE138734	76-111
cervix	16		GSE138734	76-111
placenta	8		GSE138734	76-111
prostate	8		GSE138734	76-111
testicle	8		GSE138734	76-111
heart	117		GSE165303 and GSE138734	57-80
pericardium	8		GSE138734	76-111
right atrium heart	16		GSE138734	76-111
left atruim	8		GSE138734	76-111
right ventricle heart	16		GSE138734	76-111
left ventricle heart	8		GSE138734	76-111
vena cava	8		GSE138734	76-111
trachea	8		GSE138734	76-111
lung	16		GSE138734	76-111
thymus	16		GSE138734	76-111
spleen	8		GSE138734	76-111
lymph node	8		GSE138734	76-111
thyroid	8		GSE138734	76-111
adrenal	16		GSE138734	76-111
adipose	8		GSE138734	76-111
skeletal muscle	8		GSE138734	76-111
melanoma	91		PRJEB23709	~50
48	927			7-111
* including some patients with depression from the GSE101521 dataset
