# Supplementary material for: The repertoire and structure of adhesion GPCR transcript variants assembled from publicly available deep-sequenced human samples
Source: Nucleic Acids Res. 2024 Feb 29;52(7):3823–36. doi: 10.1093/nar/gkae145 (PMC11039983; doi:10.1093/nar/gkae145)
Supplement: gkae145_Supplemental_Files [file gkae145_supplemental_files.zip › Suppl_Table_S3_Comparison_to_GTEx_NCBI.xlsx]

## Sheet: Comparison to GTEx
Table S3. Comparison of identified transcript to GTEx/NCBI. Listed are all identified transcripts and exons with Splice-O-Mat compared to the number of transcripts/exons in GTEx (54 tissues). The number of annotated variants in NCBI and the number of potential new identified transcripts are given.
aGPCR	No. of transcripts	No. of annotated transcripts in Gtex	No. of all exons in identified transcripts	No. of all exons in Gtex	No. of annotated transcripts (NCBI)	No. of new transcripts (not annotated in NCBI)
							% non-annoted in Splice-O-mat	GTEx annotated transcripts vs Splice-O-Mat transcripts	GTEx annotated exons vs Splice-O-Mat exons
ADGRA1	6	3	14	16	4	2	0.333333	0.5	1.14286
ADGRA2	5	3	21	20	4	1	0.2	0.6	0.952381
ADGRA3	10	13	45	28	4	6	0.6	1.3	0.622222
ADGRB1	39	5	80	31	9	30	0.769231	0.128205	0.3875
ADGRB2	53	15	51	37	22	31	0.584906	0.283019	0.72549
ADGRB3	7	5	42	33	1	6	0.857143	0.714286	0.785714
ADGRC1	18	5	66	38	5	13	0.722222	0.277778	0.575758
ADGRC2	7	4	40	26	1	6	0.857143	0.571429	0.65
ADGRC3	11	4	95	35	1	10	0.909091	0.363636	0.368421
ADGRD1	22	16	48	33	12	10	0.454545	0.727273	0.6875
ADGRD2	5	7	31	29	2	3	0.6	1.4	0.935484
ADGRE1	10	8	32	21	6	4	0.4	0.8	0.65625
ADGRE2	72	13	75	24	15	57	0.791667	0.180556	0.32
ADGRE3	10	5	26	17	6	4	0.4	0.5	0.653846
ADGRE4P	10	4	36	16	1	9	0.9	0.4	0.444444
ADGRE5	5	16	24	24	4	1	0.2	3.2	1
ADGRF1	8	13	18	17	6	2	0.25	1.625	0.944444
ADGRF2	3	4	15	11	1	2	0.666667	1.33333	0.733333
ADGRF3	24	9	36	33	11	13	0.541667	0.375	0.916667
ADGRF4	7	3	13	11	2	5	0.714286	0.428571	0.846154
ADGRF5	26	4	38	25	26	11	0.423077	0.153846	0.657895
ADGRG1	82	77	56	33	59	23	0.280488	0.939024	0.589286
ADGRG2	30	11	48	29	12	18	0.6	0.366667	0.604167
ADGRG3	9	7	14	13	8	1	0.111111	0.777778	0.928571
ADGRG4	12	3	44	27	3	9	0.75	0.25	0.613636
ADGRG5	15	7	45	14	5	10	0.666667	0.466667	0.311111
ADGRG6	19	14	44	28	10	9	0.473684	0.736842	0.636364
ADGRG7	7	5	28	16	3	4	0.571429	0.714286	0.571429
ADGRL1	33	8	68	23	14	19	0.575758	0.242424	0.338235
ADGRL2	79	22	82	37	29	50	0.632911	0.278481	0.45122
ADGRL3	113	18	99	33	24	89	0.787611	0.159292	0.333333
ADGRL4	2	3	18	16	1	1	0.5	1.5	0.888889
ADGRV1	37	37	129	105	14	23	0.621622	1	0.813953
						mean	0.568068	0.70586	0.66929
						median	0.6	0.5	0.653846
						SD	0.213878	0.610966	0.222726
