# Supplementary material for: The repertoire and structure of adhesion GPCR transcript variants assembled from publicly available deep-sequenced human samples
Source: Nucleic Acids Res. 2024 Feb 29;52(7):3823–36. doi: 10.1093/nar/gkae145 (PMC11039983; doi:10.1093/nar/gkae145)
Supplement: gkae145_Supplemental_Files [file gkae145_supplemental_files.zip › Suppl_Table_S4_Comparison_human_mouse.xlsx]

## Sheet: Comparison mouse human
Table S4. Comparison of identified transcripts/exons between human and mouse data from Knierem et al. 2013. The number of expressed transcripts (>0.5TPM) for each aGPCR was 14.5 TPM (median) in human and 15 (median) in mouse (p=0.27, paired t-tests). The median number of exons identified in all transcripts was 43 in our data and 36.5 in mouse data (p=0.25, paired t-test).
		Our data*				Knierem et al**
aGPCR	Old symbol	No. of all variants	No. of all exons in identified variants			No.. of all variants	No. of all exons in identified variants
					aGPCR
ADGRA2	GPR124	5	21		ADGRA2	29	49
ADGRA3	GPR125	11	45		ADGRA3	6	22
ADGRB3	BAI3	7	42		ADGRB3	11	39
ADGRC1	CELSR1	18	66		ADGRC1	9	49
ADGRC2	CELSR2	7	40		ADGRC2	22	65
ADGRD1	GPR133	22	48		ADGRD1	7	31
ADGRE1	EMR1	10	32		ADGRE1	9	31
ADGRE4P	EMR4	10	36		ADGRE4	4	24
ADGRE5	CD97	5	24		ADGRE5	19	31
ADGRF5	GPR116	26	38		ADGRF5	19	32
ADGRG1	GPR56	82	56		ADGRG1	9	21
ADGRG2	GPR64	30	48		ADGRG2	32	45
ADGRG3	GPR97	9	14		ADGRG3	24	36
ADGRG6	Gpr126	19	44		ADGRG6	22	42
ADGRL1	LPHN1	33	68		ADGRL1	56	83
ADGRL2	LPHN2	79	82		ADGRL2	37	57
ADGRL3	LPHN3	113	99		ADGRL3	9	37
ADGRL4	EMR1	2	18		ADGRL4	3	16
	Mean	27.1111	45.6111			18.1667	39.4444
	Median	14.5	43			15	36.5
	T-test					0.267997	0.25787
**Data of mouse aGPCR from Knierim et al 2019
*Data of human aGPCR from this study
