# Supplementary material for: The repertoire and structure of adhesion GPCR transcript variants assembled from publicly available deep-sequenced human samples
Source: Nucleic Acids Res. 2024 Feb 29;52(7):3823–36. doi: 10.1093/nar/gkae145 (PMC11039983; doi:10.1093/nar/gkae145)
Supplement: gkae145_Supplemental_Files [file gkae145_supplemental_files.zip › Suppl_Table_S5_Transcripts_in_tissues.xlsx]

## Sheet: Index
Table S5. Expression of the detected transcripts for all 33 aGPCRs in all tissues (TPM). TPM = Transcripts per Million.
Example
gene_id	gene_name	transcript_id	length (bp)	start	end	# of exons	TPM(mean)brain	TPM(sd)brain	TPM(%)brain	... more tissues
Gene Identifier given by StringTie	Gene name in annotation	Transcript Identifier given either by annotation or StringTie	length in basepairs of the transcript	start of transcript in chromosom	end of transcript in chromosom	number if exons in the transcript	mean TPM in all brain tissues	standard deviation	quantitative contribution of this transcript to total mRNA amount
		If annotated:
		X_ = the number of predicted RefSeq transcripts					Sum					TPM
		N_ = the number of curated RefSeq transcripts					Sum of all TPMs in the tissue				Mean	of all tissue sums
		percentage of the number of curated RefSeq transcripts from all annotated RefSeq transcripts									Median
											Maximum	maximun TPM of a transcript
											Minimum	minimum TPM of a transcript

## Sheet: ADGRA1
gene_id	gene_name	transcript_id	length (bp)	start	end	# of exons	TPM(mean)brain	TPM(sd)brain	TPM(%)brain	TPM(mean)brain opioid	TPM(sd)brain opioid	TPM(%)brain opioid	TPM(mean)brain alzheimer	TPM(sd)brain alzheimer	TPM(%)brain alzheimer	TPM(mean)brain fetal	TPM(sd)brain fetal	TPM(%)brain fetal	TPM(mean)brain frontal cortex	TPM(sd)brain frontal cortex	TPM(%)brain frontal cortex	TPM(mean)brain parietal cortex	TPM(sd)brain parietal cortex	TPM(%)brain parietal cortex	TPM(mean)brain occipital cortex	TPM(sd)brain occipital cortex	TPM(%)brain occipital cortex	TPM(mean)brain striatum	TPM(sd)brain striatum	TPM(%)brain striatum	TPM(mean)brain stem	TPM(sd)brain stem	TPM(%)brain stem	TPM(mean)brain cerebellum	TPM(sd)brain cerebellum	TPM(%)brain cerebellum	TPM(mean)esophagus	TPM(sd)esophagus	TPM(%)esophagus	TPM(mean)stomach	TPM(sd)stomach	TPM(%)stomach	TPM(mean)small intestine	TPM(sd)small intestine	TPM(%)small intestine	TPM(mean)duodenum	TPM(sd)duodenum	TPM(%)duodenum	TPM(mean)jejunum colon
NSTRG.11839	ADGRA1	NM_001083909.2	43696	133088003	133131699	7	7.61	3.82	40.5	23.24	10.003	50.4	6.243	8.867	23.7	1.772	2.078	46.4	12.929	8.603	60.9	16.917	4.278	73.4	8.388	5.322	55.3	11.608	5.127	62	1.086	0.928	41.4	0.262	0.407	18.6	0	0	0	0	0	0	0	0	0	0	0	0	0
NSTRG.11839	ADGRA1	NM_001291085.1	29454	133102245	133131699	4	0.359	0.604	1.9	1.602	2.279	3.5	6.951	10.713	26.4	0	0	0	0.686	1.413	3.2	0.741	0.657	3.2	0.305	0.773	2	1.366	1.594	7.3	0	0	0	0	0	0	0	0	0	0	0	0	0	0	0	0	0	0	0
NSTRG.11839	ADGRA1	NSTRG.11839.1	45108	133086591	133131699	7	9.087	3.698	48.4	18.794	7.377	40.8	9.34	5.492	35.5	2.043	1.002	53.6	7.009	3.371	33	4.537	1.665	19.7	6.355	2.846	41.9	5.426	1.778	29	1.537	0.498	58.6	1.146	0.3	81.4	0.015	0.029	100	0	0	0	0	0	0	0.024	0.048	100	0
NSTRG.11839	ADGRA1	NSTRG.11839.6	1504	133130195	133131699	2	0.061	0.122	0.3	0.192	0.164	0.4	0.783	0.811	3	0	0	0	0	0	0	0.013	0.043	0.1	0.096	0.215	0.6	0.041	0.091	0.2	0	0	0	0	0	0	0	0	0	0	0	0	0	0	0	0	0	0	0
NSTRG.11839	ADGRA1	XM_011540273.1	33005	133098694	133131699	3	0.247	0.458	1.3	0.937	1.136	2	2.92	6.304	11.1	0	0	0	0.535	1.514	2.5	0.751	0.909	3.3	0.027	0.088	0.2	0	0	0	0	0	0	0	0	0	0	0	0	0	0	0	0	0	0	0	0	0	0
NSTRG.11839	ADGRA1	XM_017016779.1	19257	133088712	133107969	5	1.408	1.729	7.5	1.303	1.557	2.8	0.06	0.195	0.2	0	0	0	0.087	0.247	0.4	0.096	0.213	0.4	0	0	0	0.29	0.515	1.5	0	0	0	0	0	0	0	0	0	0	0	0	0	0	0	0	0	0	0
						6
	the number of predicted RefSeq transcripts	2 X
	the number of curated RefSeq transcripts	2 N				4.5
		50% curated transcripts in NCBI
							Sum
							18.772			46.068			26.297			3.815			21.246			23.055			15.171			18.731			2.623			1.408			0.015			0			0			0.024			0
[truncated: 101 more columns]

## Sheet: ADGRA2
gene_id	gene_name	transcript_id	length (bp)	start	end	# of exons	TPM(mean)brain	TPM(sd)brain	TPM(%)brain	TPM(mean)brain opioid	TPM(sd)brain opioid	TPM(%)brain opioid	TPM(mean)brain alzheimer	TPM(sd)brain alzheimer	TPM(%)brain alzheimer	TPM(mean)brain fetal	TPM(sd)brain fetal	TPM(%)brain fetal	TPM(mean)brain frontal cortex	TPM(sd)brain frontal cortex	TPM(%)brain frontal cortex	TPM(mean)brain parietal cortex	TPM(sd)brain parietal cortex	TPM(%)brain parietal cortex	TPM(mean)brain occipital cortex	TPM(sd)brain occipital cortex	TPM(%)brain occipital cortex	TPM(mean)brain striatum	TPM(sd)brain striatum	TPM(%)brain striatum	TPM(mean)brain stem	TPM(sd)brain stem	TPM(%)brain stem	TPM(mean)brain cerebellum	TPM(sd)brain cerebellum	TPM(%)brain cerebellum	TPM(mean)esophagus	TPM(sd)esophagus	TPM(%)esophagus	TPM(mean)stomach	TPM(sd)stomach	TPM(%)stomach	TPM(mean)small intestine	TPM(sd)small intestine	TPM(%)small intestine	TPM(mean)duodenum	TPM(sd)duodenum	TPM(%)duodenum	TPM(mean)jejunum colon
NSTRG.82710	ADGRA2	NM_032777.10	48379	37796882	37845261	19	2.513	2.675	47	10.62	6.427	81.2	1.647	2.778	19.2	0.125	0.157	3.3	0.274	0.229	7	1.144	1.596	30.3	0.205	0.214	5.1	0.131	0.146	2.9	0.141	0.127	4	0.114	0.155	3.4	4.656	3.407	55.8	1.691	1.754	41.3	5.778	4.966	55.5	9.028	4.008	75.7	14.421
NSTRG.82710	ADGRA2	NSTRG.82710.5	48371	37796890	37845261	18	0.315	0.899	5.9	0.562	1.224	4.3	0.005	0.031	0.1	0	0	0	0	0	0	0	0	0	0	0	0	0	0	0	0.049	0.14	1.4	0	0	0	0.032	0.09	0.4	0	0	0	1.272	2.947	12.2	0.208	0.588	1.7	0.501
NSTRG.82710	ADGRA2	XM_011544481.2	48379	37796882	37845261	19	2.418	2.185	45.2	1.115	2.029	8.5	6.67	3.058	77.6	3.647	0.609	96.7	3.537	0.405	89.9	2.626	1.177	69.7	3.802	0.598	94.4	4.332	0.521	97.1	3.004	1.164	84.9	3.199	0.726	96.6	3.099	3.755	37.2	2.398	3.856	58.7	1.442	2.753	13.8	1.443	3.959	12.1	1.958
NSTRG.82710	ADGRA2	XM_011544482.2	48379	37796882	37845261	18	0.008	0.048	0.2	0.095	0.324	0.7	0.269	1.272	3.1	0	0	0	0	0	0	0	0	0	0	0	0	0	0	0	0.264	0.488	7.4	0	0	0	0.035	0.098	0.4	0	0	0	0.229	0.647	2.2	0	0	0	0
NSTRG.82710	ADGRA2	XM_011544483.2	48379	37796882	37845261	18	0.095	0.385	1.8	0.695	1.233	5.3	0.006	0.037	0.1	0	0	0	0.122	0.235	3.1	0	0	0	0.019	0.064	0.5	0	0	0	0.082	0.233	2.3	0	0	0	0.52	0.721	6.2	0	0	0	1.697	3.479	16.3	1.252	1.871	10.5	0
						18
		3 X
		1 N
		0.25					Summe
							5.349			13.087			8.597			3.772			3.933			3.77			4.026			4.463			3.54			3.313			8.342			4.089			10.418			11.931			16.88
[truncated: 101 more columns]

## Sheet: ADGRA3
gene_id	gene_name	transcript_id	length (bp)	start	end	# of exons	TPM(mean)brain	TPM(sd)brain	TPM(%)brain	TPM(mean)brain opioid	TPM(sd)brain opioid	TPM(%)brain opioid	TPM(mean)brain alzheimer	TPM(sd)brain alzheimer	TPM(%)brain alzheimer	TPM(mean)brain fetal	TPM(sd)brain fetal	TPM(%)brain fetal	TPM(mean)brain frontal cortex	TPM(sd)brain frontal cortex	TPM(%)brain frontal cortex	TPM(mean)brain parietal cortex	TPM(sd)brain parietal cortex	TPM(%)brain parietal cortex	TPM(mean)brain occipital cortex	TPM(sd)brain occipital cortex	TPM(%)brain occipital cortex	TPM(mean)brain striatum	TPM(sd)brain striatum	TPM(%)brain striatum	TPM(mean)brain stem	TPM(sd)brain stem	TPM(%)brain stem	TPM(mean)brain cerebellum	TPM(sd)brain cerebellum	TPM(%)brain cerebellum	TPM(mean)esophagus	TPM(sd)esophagus	TPM(%)esophagus	TPM(mean)stomach	TPM(sd)stomach	TPM(%)stomach	TPM(mean)small intestine	TPM(sd)small intestine	TPM(%)small intestine	TPM(mean)duodenum	TPM(sd)duodenum	TPM(%)duodenum	TPM(mean)jejunum colon
NSTRG.61571	LOC100505912	NR_037877.1	12347	22327353	22339700	4	0.085	0.448	0.6	0.016	0.103	0.1	0.266	0.925	1.2	0	0	0	0	0	0	0	0	0	0	0	0	0	0	0	0	0	0	0	0	0	0	0	0	0	0	0	0	0	0	0	0	0	0
NSTRG.61571	ADGRA3	NSTRG.61571.1	223721	22219721	22443442	23	0.484	0.504	3.5	0.051	0.068	0.3	2.316	3.189	10.3	1.977	2.477	10.6	0.557	1.341	5.1	0.205	0.603	1.8	1.242	1.735	10.5	0.733	1.385	4.9	0.305	0.745	3.1	0.816	1.136	10.4	0.218	0.242	2.4	0.593	0.691	12.3	0.243	0.262	2.2	1.078	0.783	7.4	1.198
NSTRG.61571	ADGRA3	NSTRG.61571.5	57536	22385906	22443442	7	2.832	1.186	20.3	0.355	0.161	2	1.315	0.936	5.8	2.071	0.187	11.1	1.669	0.245	15.3	0.342	0.06	3.1	1.696	0.133	14.4	0.776	0.11	5.2	1.492	0.141	15.3	0.812	0.165	10.4	0.861	0.069	9.6	1.309	0.464	27.2	2.906	0.141	26.2	4.306	0.273	29.7	2.559
NSTRG.61571	ADGRA3	XM_011513811.2	56067	22387375	22443442	14	0	0	0	0	0	0	0	0	0	0	0	0	0	0	0	0	0	0	0	0	0	0.585	1.464	3.9	0	0	0	0	0	0	0	0	0	0	0	0	0	0	0	0	0	0	0
NSTRG.61571	ADGRA3	NSTRG.61571.4	129960	22385699	22515659	14	0.005	0.043	0	0.026	0.128	0.1	0.015	0.096	0.1	0.469	0.725	2.5	0	0	0	0	0	0	0	0	0	0	0	0	0	0	0	0	0	0	0	0	0	0	0	0	0	0	0	0	0	0	0
NSTRG.61571	ADGRA3	NSTRG.61571.6	128352	22387307	22515659	18	0.355	1.039	2.5	0.157	0.391	0.9	0.294	1.416	1.3	0.427	1.207	2.3	0	0	0	1.29	3.777	11.6	0.182	0.605	1.5	0.34	1.128	2.3	0	0	0	0	0	0	0.107	0.302	1.2	0	0	0	0	0	0	0	0	0	0
NSTRG.61571	ADGRA3	NSTRG.61571.2	188408	22327353	22515761	24	0.098	0.207	0.7	0.028	0.092	0.2	0.373	0.711	1.7	0.07	0.111	0.4	0.398	1.126	3.6	0.001	0.004	0	0.052	0.171	0.4	0	0	0	0.092	0.187	0.9	0	0	0	0.056	0.063	0.6	0.033	0.073	0.7	0	0	0	0.134	0.166	0.9	0.577
NSTRG.61571	ADGRA3	NSTRG.61571.3	145709	22371227	22516936	20	0.718	0.506	5.2	0.212	0.224	1.2	0.931	1.097	4.1	1.462	0.85	7.8	1.005	1.124	9.2	0.267	0.33	2.4	0.85	0.671	7.2	0.387	0.617	2.6	0.481	0.391	4.9	0.66	0.486	8.4	0.209	0.117	2.3	0.289	0.432	6	0.326	0.234	2.9	1.219	0.944	8.4	1.024
NSTRG.61571	ADGRA3	NM_145290.4	129561	22387375	22516936	19	8.558	4.029	61.4	16.192	8.089	92.2	15.273	17.899	67.7	11.472	7.371	61.5	6.936	4.824	63.5	7.004	3.899	62.8	6.076	5.08	51.6	11.285	6.242	75.5	6.91	3.58	70.7	5.483	4.579	70.1	7.24	0.849	80.7	2.178	2.273	45.2	7.298	1.558	65.9	7.185	2.979	49.5	3.217
NSTRG.61571	ADGRA3	XR_001741153.1	129561	22387375	22516936	20	0.548	1.141	3.9	0.436	0.893	2.5	1.577	2.6	7	0.245	0.601	1.3	0.155	0.389	1.4	1.497	1.373	13.4	0.784	1.62	6.7	0.652	1.511	4.4	0.425	0.915	4.3	0.052	0.058	0.7	0.008	0.023	0.1	0.315	0.675	6.5	0	0	0	0.399	0.957	2.8	0.021
NSTRG.61571	ADGRA3	XM_005248137.5	119736	22397200	22516936	17	0.257	0.475	1.8	0.093	0.11	0.5	0.186	0.314	0.8	0.46	0.336	2.5	0.202	0.571	1.8	0.544	0.857	4.9	0.897	0.688	7.6	0.195	0.457	1.3	0.076	0.215	0.8	0	0	0	0.268	0.312	3	0.097	0.14	2	0.3	0.562	2.7	0.181	0.251	1.3	0.253
						32
		3 X
		2 N				18
		0.4
							Summe
							13.94			17.566			22.546			18.653			10.922			11.15			11.779			14.953			9.781			7.823			8.967			4.814			11.073			14.502			8.849
[truncated: 101 more columns]

## Sheet: ADGRB1
gene_id	gene_name	transcript_id	length (bp)	start	end	# of exons	TPM(mean)brain	TPM(sd)brain	TPM(%)brain	TPM(mean)brain opioid	TPM(sd)brain opioid	TPM(%)brain opioid	TPM(mean)brain alzheimer	TPM(sd)brain alzheimer	TPM(%)brain alzheimer	TPM(mean)brain fetal	TPM(sd)brain fetal	TPM(%)brain fetal	TPM(mean)brain frontal cortex	TPM(sd)brain frontal cortex	TPM(%)brain frontal cortex	TPM(mean)brain parietal cortex	TPM(sd)brain parietal cortex	TPM(%)brain parietal cortex	TPM(mean)brain occipital cortex	TPM(sd)brain occipital cortex	TPM(%)brain occipital cortex	TPM(mean)brain striatum	TPM(sd)brain striatum	TPM(%)brain striatum	TPM(mean)brain stem	TPM(sd)brain stem	TPM(%)brain stem	TPM(mean)brain cerebellum	TPM(sd)brain cerebellum	TPM(%)brain cerebellum	TPM(mean)esophagus	TPM(sd)esophagus	TPM(%)esophagus	TPM(mean)stomach	TPM(sd)stomach	TPM(%)stomach	TPM(mean)small intestine	TPM(sd)small intestine	TPM(%)small intestine	TPM(mean)duodenum	TPM(sd)duodenum	TPM(%)duodenum	TPM(mean)jejunum colon
NSTRG.85342	ADGRB1	NM_001702.3	95377	142449648	142545025	31	12.891	8.065	36.9	87.08	38.459	47.7	8.493	19.961	13.5	3.455	2.937	33.8	6.497	9.692	27.3	11.508	2.069	68.7	6.052	6.422	25.7	11.095	7.162	40.7	0	0	0	0.009	0.025	0.2	0	0	0	0	0	0	0	0	0	0	0	0	0
NSTRG.85342	ADGRB1	NSTRG.85342.11	95221	142449804	142545025	31	1.538	3.704	4.4	5.842	15.309	3.2	2.127	4.323	3.4	0.017	0.048	0.2	1.64	3.229	6.9	0.341	1.097	2	0.873	1.949	3.7	1.893	3.6	6.9	0	0	0	0	0	0	0	0	0	0	0	0	0	0	0	0	0	0	0
NSTRG.85342	ADGRB1	NSTRG.85342.12	92516	142449958	142542474	28	3.182	4.618	9.1	14.278	11.097	7.8	0.177	0.564	0.3	0.111	0.315	1.1	0	0	0	0.323	0.78	1.9	0.77	1.366	3.3	0.369	0.529	1.4	0.012	0.033	0.2	0	0	0	0	0	0	0	0	0	0	0	0	0	0	0	0
NSTRG.85342	ADGRB1	NSTRG.85342.13	91791	142450683	142542474	28	0.328	1.083	0.9	0.786	1.819	0.4	0.345	1.013	0.5	0.029	0.055	0.3	0.013	0.038	0.1	0.093	0.079	0.6	0.073	0.112	0.3	1.632	3.697	6	0	0	0	0	0	0	0	0	0	0	0	0	0	0	0	0	0	0	0
NSTRG.85342	ADGRB1	NSTRG.85342.14	80895	142464130	142545025	30	1.486	1.825	4.3	0.759	0.645	0.4	1.34	3.631	2.1	0.231	0.654	2.3	0	0	0	0.318	0.738	1.9	1.189	2.311	5	0.807	1.052	3	0	0	0	0	0	0	0	0	0	0	0	0	0	0	0	0	0	0	0
NSTRG.85342	ADGRB1	NSTRG.85342.15	80533	142464132	142544665	30	1.119	1.303	3.2	0.322	0.408	0.2	0.699	2.295	1.1	0.129	0.365	1.3	0	0	0	0.363	0.639	2.2	1.016	1.815	4.3	0.633	0.815	2.3	0	0	0	0	0	0	0	0	0	0	0	0	0	0	0	0	0	0	0
NSTRG.85342	ADGRB1	NSTRG.85342.16	79527	142464311	142543838	27	0.136	0.119	0.4	0.102	0.118	0.1	1.695	2.504	2.7	0.015	0.029	0.1	0.233	0.527	1	0.037	0.055	0.2	0.499	0.994	2.1	0.107	0.098	0.4	0	0	0	0	0	0	0	0	0	0	0	0	0	0	0	0	0	0	0
NSTRG.85342	ADGRB1	NSTRG.85342.17	80009	142464656	142544665	29	0.001	0.006	0	0	0	0	0.001	0.009	0	0	0	0	0	0	0	0	0	0	0	0	0	0	0	0	0	0	0	0	0	0	0	0	0	0	0	0	0	0	0	0	0	0	0
NSTRG.85342	ADGRB1	NSTRG.85342.18	75424	142464656	142540080	24	1.079	0.94	3.1	0.687	0.538	0.4	3.353	4.141	5.3	0.209	0.223	2	0.085	0.107	0.4	0.102	0.215	0.6	1.371	2.557	5.8	0.235	0.343	0.9	0.091	0.196	1.7	0	0	0	0	0	0	0	0	0	0	0	0	0.031	0.086	6.9	0.003
NSTRG.85342	ADGRB1	NSTRG.85342.19	77701	142464773	142542474	28	0.551	1.238	1.6	5.063	6.939	2.8	0.038	0.241	0.1	0	0	0	0.995	2.815	4.2	0.332	0.61	2	0	0	0	0.286	0.95	1	0	0	0	0	0	0	0	0	0	0	0	0	0	0	0	0	0	0	0
NSTRG.85342	ADGRB1	NSTRG.85342.20	94963	142449702	142544665	31	0.383	1.109	1.1	0.254	0.569	0.1	0.219	0.651	0.3	0.236	0.666	2.3	0.012	0.034	0.1	0	0	0	0	0	0	0.543	1.8	2	0	0	0	0	0	0	0	0	0	0	0	0	0	0	0	0	0	0	0
NSTRG.85342	ADGRB1	NSTRG.85342.21	68824	142475841	142544665	29	0.003	0.007	0	0	0.001	0	0	0	0	0	0	0	0.005	0.013	0	0.001	0.003	0	0.004	0.008	0	0.006	0.015	0	0	0	0	0	0	0	0	0	0	0	0	0	0	0	0	0	0	0	0
NSTRG.85342	ADGRB1	NSTRG.85342.21	65991	142476483	142542474	24	0.541	0.739	1.5	0.114	0.134	0.1	0	0	0	0.843	1.91	8.2	0.489	0.915	2.1	0.016	0.036	0.1	0.687	1.829	2.9	1.146	2.51	4.2	0.05	0.094	0.9	0	0	0	0	0	0	0	0	0	0	0	0	0	0	0	0
NSTRG.85342	ADGRB1	NSTRG.85342.22	67789	142477236	142545025	27	0.075	0.174	0.2	0.033	0.106	0	0.153	0.612	0.2	0	0	0	0	0	0	0	0	0	0.009	0.03	0	0	0	0	0.08	0.226	1.5	0.044	0.095	1.1	0	0	0	0	0	0	0	0	0	0	0	0	0
NSTRG.85342	ADGRB1	NSTRG.85342.23	65360	142479305	142544665	15	0.026	0.028	0.1	0.017	0.024	0	0.005	0.011	0	0.003	0.008	0	0.012	0.022	0	0.007	0.009	0	0.028	0.053	0.1	0.001	0.002	0	0.002	0.006	0	0	0	0	0	0	0	0	0	0	0	0	0	0	0	0	0
NSTRG.85342	ADGRB1	NSTRG.85342.24	63154	142479320	142542474	21	0.016	0.078	0	0.034	0.09	0	0.009	0.043	0	0	0.001	0	0.003	0.009	0	0.001	0.001	0	0.005	0.01	0	0.048	0.159	0.2	0.002	0.004	0	0	0	0	0	0	0	0	0	0	0	0	0	0	0	0	0
NSTRG.85342	ADGRB1	NSTRG.85342.25	63037	142479437	142542474	20	0.384	0.878	1.1	0.55	0.815	0.3	5.797	12.186	9.2	0	0	0	0.117	0.33	0.5	0.056	0.185	0.3	0.451	0.966	1.9	0	0	0	0	0	0	0	0	0	0	0	0	0	0	0	0	0	0	0	0	0	0
NSTRG.85342	ADGRB1	NSTRG.85342.26	62919	142479555	142542474	20	0.395	1.446	1.1	0.343	0.554	0.2	2.349	5.746	3.7	0.197	0.206	1.9	0.195	0.325	0.8	0.102	0.13	0.6	0.107	0.156	0.5	1.129	2.066	4.1	0.078	0.118	1.4	0.043	0.122	1.1	0	0	0	0.011	0.036	27.4	0	0	0	0	0	0	0
NSTRG.85342	ADGRB1	NSTRG.85342.27	49055	142479588	142528643	17	0.04	0.161	0.1	0.021	0.046	0	0.145	0.859	0.2	0	0	0	0	0	0	0	0	0	0	0	0	0	0	0	0	0	0	0	0	0	0	0	0	0	0	0	0	0	0	0	0	0	0
NSTRG.85342	ADGRB1	NSTRG.85342.28	47363	142479642	142527005	15	1.41	1.187	4	0.176	0.219	0.1	0.332	0.626	0.5	0.181	0.211	1.8	0.102	0.202	0.4	0.367	0.27	2.2	1.087	1.851	4.6	0.742	1.404	2.7	0.118	0.279	2.2	0.033	0.094	0.8	0	0	0	0.005	0.013	11.6	0	0	0	0	0	0	0.025
NSTRG.85342	ADGRB1	NSTRG.85342.29	61366	142481108	142542474	18	0.35	0.415	1	0.132	0.309	0.1	0.365	1.474	0.6	0.006	0.018	0.1	0.004	0.012	0	0.11	0.182	0.7	0.491	1.439	2.1	0.164	0.177	0.6	0	0	0	0	0	0	0	0	0	0	0	0	0	0	0	0	0	0	0
NSTRG.85342	ADGRB1	NSTRG.85342.30	43813	142500852	142544665	15	0	0	0	0.01	0.061	0	0	0	0	0	0	0	0	0	0	0	0	0	0	0	0	0	0	0	0	0	0	0	0	0	0	0	0	0	0	0	0	0	0	0	0	0	0
NSTRG.85342	ADGRB1	NSTRG.85342.31	44173	142500852	142545025	15	0.253	0.303	0.7	0.284	0.246	0.2	0.612	1.057	1	0	0	0	0.029	0.082	0.1	0.016	0.031	0.1	0.042	0.1	0.2	0.026	0.063	0.1	0	0	0	0	0	0	0	0	0	0	0	0	0	0	0	0	0	0	0
NSTRG.85342	ADGRB1	NSTRG.85342.32	37303	142505171	142542474	12	0.141	0.125	0.4	0.194	0.312	0.1	0.042	0.087	0.1	0	0	0	0	0	0	0.013	0.032	0.1	0.062	0.102	0.3	0.294	0.709	1.1	0	0	0	0	0	0	0	0	0	0	0	0	0	0	0	0	0	0	0
NSTRG.85342	ADGRB1	NSTRG.85342.33	35077	142509948	142545025	15	0.998	1.156	2.9	12.875	14.075	7	9.499	14.322	15.1	0.924	1.741	9	1.156	1.802	4.9	0.164	0.285	1	0.667	1.753	2.8	0.251	0.292	0.9	0.584	0.789	10.8	0	0	0	0	0	0	0	0	0	0	0	0	0	0	0	0
NSTRG.85342	ADGRB1	NSTRG.85342.34	32436	142510038	142542474	12	0.066	0.294	0.2	0.119	0.253	0.1	0	0	0	0	0	0	0	0	0	0	0	0	0	0	0	0	0	0	0	0	0	0	0	0	0	0	0	0	0	0	0	0	0	0	0	0	0
NSTRG.85342	ADGRB1	NSTRG.85342.35	2287	142538056	142540343	2	3.102	2.337	8.9	1.696	1.746	0.9	3.114	3.443	5	0.214	0.475	2.1	0.141	0.34	0.6	0.548	0.726	3.3	3.263	1.927	13.9	0.894	1.091	3.3	0.148	0.283	2.7	0.087	0.247	2.2	0	0	0	0	0	0	0.126	0.355	86.7	0	0	0	0.031
NSTRG.85342	ADGRB1	NSTRG.85342.36	2526	142542499	142545025	4	0.294	0.426	0.8	2.112	2.042	1.2	2.233	3.229	3.6	0	0	0	0.249	0.336	1	0.092	0.264	0.5	0	0	0	0.495	0.687	1.8	0	0	0	0	0	0	0	0	0	0	0	0	0	0	0	0	0	0	0
NSTRG.85342	ADGRB1	NSTRG.85342.37	2505	142542520	142545025	4	0.764	1.454	2.2	4.054	3.698	2.2	8.436	7.946	13.4	0.473	1.147	4.6	0.211	0.546	0.9	0.457	0.701	2.7	1.007	1.676	4.3	0.475	1.27	1.7	0.158	0.296	2.9	0.016	0.045	0.4	0	0	0	0	0	0	0	0	0	0	0	0	0
NSTRG.85342	ADGRB1	NSTRG.85342.38	2143	142542522	142544665	4	0.006	0.019	0	0.142	0.183	0.1	0.231	0.683	0.4	0	0	0	0	0	0	0.004	0.012	0	0	0	0	0.001	0.005	0	0	0	0	0	0	0	0	0	0	0	0	0	0	0	0	0	0	0	0
NSTRG.85342	ADGRB1	NSTRG.85342.39	1265	142543400	142544665	3	0.041	0.056	0.1	0.331	0.292	0.2	0.167	0.248	0.3	0.002	0.004	0	0.011	0.032	0	0.032	0.042	0.2	0.03	0.057	0.1	0.014	0.032	0.1	0	0	0	0	0	0	0	0	0	0	0	0	0	0	0	0.004	0.01	0.8	0
NSTRG.85342	ADGRB1	XM_011517202.2	87380	142449702	142537082	26	0.079	0.274	0.2	0.142	0.336	0.1	0.019	0.089	0	0.078	0.22	0.8	0	0	0	0	0	0	0	0	0	0.059	0.196	0.2	0	0	0	0	0	0	0	0	0	0	0	0	0	0	0	0	0	0	0
NSTRG.85342	ADGRB1	XM_017013691.1	95323	142449702	142545025	33	0.667	1.647	1.9	3.028	3.533	1.7	8.26	7.597	13.1	2.09	3.233	20.4	8.327	7.147	35	0.051	0.048	0.3	2.976	4.411	12.6	2.428	6.797	8.9	3.701	0.956	68.6	3.431	0.556	85.1	0.082	0.093	100	0.018	0.028	43.1	0.001	0.002	0.5	0.292	0.23	66.2	0.442
NSTRG.85342	ADGRB1	XM_017013692.1	95323	142449702	142545025	33	0.238	0.637	0.7	3.763	4.968	2.1	1.392	1.343	2.2	0.444	0.626	4.3	1.485	2.16	6.2	0	0	0	0.123	0.408	0.5	0.735	2.439	2.7	0.235	0.328	4.4	0.019	0.055	0.5	0	0	0	0	0	0	0.019	0.053	12.9	0.031	0.067	7	0.019
NSTRG.85342	ADGRB1	XM_017013693.1	95323	142449702	142545025	33	0.211	0.456	0.6	3.254	4.038	1.8	0.07	0.178	0.1	0.097	0.157	0.9	0.909	1.861	3.8	0.054	0.12	0.3	0.626	1.059	2.7	0.112	0.37	0.4	0.102	0.235	1.9	0.193	0.257	4.8	0	0	0	0.007	0.03	17.9	0	0	0	0.084	0.158	19.2	0
NSTRG.85342	ADGRB1	XM_017013694.1	95323	142449702	142545025	32	0.744	1.835	2.1	4.23	4.908	2.3	0.219	0.717	0.3	0.156	0.409	1.5	0	0	0	0.159	0.526	0.9	0	0	0	0.005	0.016	0	0	0	0	0	0	0	0	0	0	0	0	0	0	0	0	0	0	0	0
NSTRG.85342	ADGRB1	XM_017013695.1	95323	142449702	142545025	32	0.434	1.151	1.2	8.744	9.496	4.8	0.363	0.423	0.6	0.092	0.195	0.9	0.13	0.169	0.5	0.009	0.013	0.1	0.052	0.088	0.2	0.036	0.068	0.1	0.035	0.073	0.6	0.133	0.201	3.3	0	0	0	0	0	0	0	0	0	0	0	0	0
NSTRG.85342	ADGRB1	XM_017013696.1	95323	142449702	142545025	32	0.94	2.202	2.7	20.785	22.815	11.4	0.526	1.673	0.8	0	0	0	0.727	2.056	3.1	1.067	1.926	6.4	0	0	0	0.622	1.745	2.3	0	0	0	0	0	0	0	0	0	0	0	0	0	0	0	0	0	0	0
NSTRG.85342	ADGRB1	XM_017013697.1	95323	142449702	142545025	32	0.031	0.138	0.1	0.36	0.699	0.2	0	0	0	0	0	0	0.016	0.046	0.1	0	0	0	0	0	0	0	0	0	0	0	0	0.023	0.066	0.6	0	0	0	0	0	0	0	0	0	0	0	0	0
						46
		8 X
		1 N
		0.111					34.943			182.716			62.825			10.232			23.793			16.743			23.56			27.283			5.396			4.031			0.082			0.041			0.146			0.442			0.52
[truncated: 101 more columns]

## Sheet: ADGRB2
gene_id	gene_name	transcript_id	length (bp)	start	end	# of exons	TPM(mean)brain	TPM(sd)brain	TPM(%)brain	TPM(mean)brain opioid	TPM(sd)brain opioid	TPM(%)brain opioid	TPM(mean)brain alzheimer	TPM(sd)brain alzheimer	TPM(%)brain alzheimer	TPM(mean)brain fetal	TPM(sd)brain fetal	TPM(%)brain fetal	TPM(mean)brain frontal cortex	TPM(sd)brain frontal cortex	TPM(%)brain frontal cortex	TPM(mean)brain parietal cortex	TPM(sd)brain parietal cortex	TPM(%)brain parietal cortex	TPM(mean)brain occipital cortex	TPM(sd)brain occipital cortex	TPM(%)brain occipital cortex	TPM(mean)brain striatum	TPM(sd)brain striatum	TPM(%)brain striatum	TPM(mean)brain stem	TPM(sd)brain stem	TPM(%)brain stem	TPM(mean)brain cerebellum	TPM(sd)brain cerebellum	TPM(%)brain cerebellum	TPM(mean)esophagus	TPM(sd)esophagus	TPM(%)esophagus	TPM(mean)stomach	TPM(sd)stomach	TPM(%)stomach	TPM(mean)small intestine	TPM(sd)small intestine	TPM(%)small intestine	TPM(mean)duodenum	TPM(sd)duodenum	TPM(%)duodenum	TPM(mean)jejunum colon
NSTRG.1444	ADGRB2	NSTRG.1444.1	34864	31723795	31758659	32	0.234	0.536	0.3	0.049	0.054	0	0.424	2.382	0.5	0.426	0.801	0.8	0.045	0.127	0.1	0.044	0.146	0.1	0.207	0.468	0.3	0.261	0.429	0.3	0.066	0.123	0.4	0	0	0	0	0	0	0	0	0	0.088	0.25	6.4	0.122	0.173	10.8	0.021
NSTRG.1444	ADGRB2	NSTRG.1444.2	37175	31726970	31764145	30	0.306	0.477	0.3	0.265	0.621	0.1	0.083	0.329	0.1	0.008	0.023	0	0	0	0	0.051	0.155	0.1	0.1	0.248	0.1	0.021	0.071	0	0.003	0.009	0	0.257	0.618	2.2	0	0	0	0	0	0	0	0	0	0	0	0	0
NSTRG.1444	ADGRB2	NSTRG.1444.3	37679	31727000	31764679	29	3.795	3.373	4.2	16.316	16.021	4.8	6.351	6.714	7.9	5.127	3.567	9.2	4.638	2.351	6.3	6.718	2.796	10.5	5.867	3.373	8.6	7.019	3.989	7.6	0.652	0.673	3.8	0.276	0.668	2.3	0	0	0	0	0	0	0	0	0	0	0	0	0
NSTRG.1444	ADGRB2	NSTRG.1444.4	37649	31727030	31764679	30	4.164	4.925	4.6	16.215	18.462	4.8	4.725	6.976	5.9	7.337	5.814	13.1	7.656	6.305	10.4	8.871	5.501	13.8	5.452	2.632	8	6.536	4.257	7.1	1.136	1.008	6.7	0.81	1.751	6.8	0	0	0	0	0	0	0	0	0	0	0	0	0
NSTRG.1444	ADGRB2	NSTRG.1444.5	37098	31727047	31764145	29	2.091	1.475	2.3	9.045	5.009	2.7	1.911	2.608	2.4	2.677	2.389	4.8	2.84	1.634	3.9	1.829	0.554	2.9	2.578	1.445	3.8	3.241	1.224	3.5	0.691	0.783	4	0	0	0	0	0	0	0	0	0	0	0	0	0	0	0	0
NSTRG.1444	ADGRB2	NSTRG.1444.6	37630	31727049	31764679	30	5.602	4.361	6.2	18.083	16.914	5.4	6.948	11.519	8.7	4.782	4.202	8.6	7.307	6.873	10	6.772	3.048	10.6	7.58	4.021	11.1	15.893	9.543	17.3	0.771	1.023	4.5	0.796	1.195	6.7	0	0	0	0.003	0.01	2.2	0	0	0	0	0	0	0
NSTRG.1444	ADGRB2	NSTRG.1444.7	37630	31727049	31764679	29	3.116	2.267	3.4	12.056	12.19	3.6	4.303	4.212	5.4	2.546	1.707	4.6	3.23	1.436	4.4	4.211	1.689	6.6	2.425	1.304	3.6	4.732	2.459	5.2	0.518	0.744	3	0.157	0.445	1.3	0	0	0	0	0	0	0	0	0	0	0	0	0
NSTRG.1444	ADGRB2	NSTRG.1444.8	37620	31727059	31764679	30	6.958	4.696	7.7	28.207	29.389	8.4	5.624	6.721	7	3.123	1.107	5.6	3.839	2.112	5.2	5.705	2.626	8.9	4.433	2.812	6.5	10.154	10.062	11.1	0.593	1.125	3.5	0.205	0.504	1.7	0	0	0	0	0	0	0	0	0	0	0	0	0
NSTRG.1444	ADGRB2	NSTRG.1444.10	37078	31727067	31764145	28	0.094	0.181	0.1	0.336	0.416	0.1	0.107	0.499	0.1	0.048	0.088	0.1	0	0	0	0.076	0.186	0.1	0.262	0.387	0.4	0	0	0	0	0	0	0	0	0	0	0	0	0	0	0	0	0	0	0	0	0	0
NSTRG.1444	ADGRB2	NSTRG.1444.9	37078	31727067	31764145	29	1.985	0.944	2.2	10.463	4.973	3.1	2.001	2.15	2.5	1.783	0.607	3.2	2.425	1.557	3.3	1.56	0.577	2.4	2.341	1.265	3.4	3.322	1.398	3.6	0.517	0.721	3	0.078	0.22	0.7	0	0	0	0	0	0	0	0	0	0	0	0	0
NSTRG.1444	ADGRB2	NSTRG.1444.11	37077	31727068	31764145	28	0.794	0.793	0.9	2.54	1.888	0.8	0.651	2.486	0.8	0.926	1.15	1.7	0.947	1.418	1.3	0.581	0.499	0.9	0.886	1.269	1.3	0.358	0.62	0.4	0.339	0.503	2	0	0	0	0	0	0	0	0	0	0	0	0	0	0	0	0
NSTRG.1444	ADGRB2	NSTRG.1444.12	37057	31727088	31764145	28	2.975	1.897	3.3	8.274	7.211	2.5	4.32	3.983	5.4	4.755	3.507	8.5	2.762	1.673	3.8	2.535	1.053	4	2.817	1.797	4.1	3.35	1.536	3.6	0.544	0.661	3.2	0	0	0	0	0	0	0	0	0	0	0	0	0	0	0	0
NSTRG.1444	ADGRB2	NM_001364857.1	37041	31727104	31764145	33	0.088	0.361	0.1	1.198	2.232	0.4	0.004	0.012	0	0	0	0	0	0	0	0.08	0.266	0.1	0	0	0	0	0	0	0	0	0	0	0	0	0	0	0	0	0	0	0	0	0	0	0	0	0
NSTRG.1444	ADGRB2	NSTRG.1444.14	33760	31727104	31760864	30	0.187	0.164	0.2	0.261	0.334	0.1	0.062	0.126	0.1	0.093	0.09	0.2	0.134	0.361	0.2	0.07	0.061	0.1	0.1	0.074	0.1	0.039	0.063	0	0.047	0.066	0.3	0	0	0	0	0	0	0.005	0.01	3.8	0	0	0	0	0	0	0.022
NSTRG.1444	ADGRB2	XM_011541848.3	31555	31727104	31758659	32	0.133	0.417	0.1	0.369	0.698	0.1	0.272	0.916	0.3	0.26	0.64	0.5	0.602	1.703	0.8	0.221	0.405	0.3	0	0	0	0	0	0	0.064	0.181	0.4	0.017	0.048	0.1	0	0	0	0	0	0	0	0	0	0	0	0	0
NSTRG.1444	ADGRB2	XM_011541849.2	37041	31727104	31764145	31	3.954	2.326	4.4	19.432	25.799	5.8	2.71	4.415	3.4	2.057	0.916	3.7	7.43	4.383	10.1	3.403	2.748	5.3	7.366	3.372	10.8	6.775	3.342	7.4	2.43	4.215	14.2	0.106	0.3	0.9	0	0	0	0	0	0	0	0	0	0	0	0	0
NSTRG.1444	ADGRB2	XM_011541858.2	37041	31727104	31764145	30	0.533	0.449	0.6	2.253	1.83	0.7	0.187	0.408	0.2	0.269	0.247	0.5	0.337	0.308	0.5	0.207	0.127	0.3	0.826	0.708	1.2	0.56	0.513	0.6	0.159	0.285	0.9	0	0	0	0	0	0	0	0	0	0	0	0	0	0	0	0
NSTRG.1444	ADGRB2	XM_017001899.1	37041	31727104	31764145	32	0.131	0.355	0.1	0.202	0.649	0.1	0.006	0.018	0	0.022	0.061	0	0	0	0	0.056	0.155	0.1	0.021	0.049	0	0	0	0	0.035	0.1	0.2	0	0	0	0	0	0	0	0	0	0	0	0	0	0	0	0
NSTRG.1444	ADGRB2	XM_017001900.1	31555	31727104	31758659	31	0.125	0.172	0.1	0.207	0.232	0.1	0.673	1.797	0.8	0.118	0.175	0.2	0.88	1.983	1.2	0.117	0.149	0.2	0.138	0.352	0.2	0.034	0.092	0	0.048	0.071	0.3	0.857	1.395	7.2	0.158	0.147	65.6	0.034	0.069	28.2	0.033	0.064	2.4	0.054	0.152	4.8	0.547
NSTRG.1444	ADGRB2	XM_017001901.1	31555	31727104	31758659	30	0.127	0.191	0.1	0.237	0.235	0.1	0.295	0.584	0.4	0.114	0.177	0.2	0.129	0.244	0.2	0.131	0.159	0.2	0.043	0.141	0.1	0.029	0.091	0	0.05	0.142	0.3	0.847	0.938	7.1	0	0	0	0.009	0.02	7.4	0	0	0	0	0	0	0
NSTRG.1444	ADGRB2	XM_017001902.1	31555	31727104	31758659	30	0.125	0.188	0.1	0.226	0.224	0.1	0.245	0.486	0.3	0.114	0.177	0.2	0.124	0.234	0.2	0.128	0.155	0.2	0.043	0.144	0.1	0.028	0.093	0	0.053	0.151	0.3	0.267	0.574	2.2	0	0	0	0	0	0	0	0	0	0	0	0	0
NSTRG.1444	ADGRB2	XM_017001903.1	31555	31727104	31758659	30	0.096	0.181	0.1	0.361	0.262	0.1	0.136	0.346	0.2	0	0	0	0.059	0.111	0.1	0.062	0.14	0.1	0.09	0.155	0.1	0.063	0.141	0.1	0	0	0	0.11	0.228	0.9	0	0	0	0	0.001	0.2	0	0	0	0	0	0	0
NSTRG.1444	ADGRB2	XM_017001904.1	31555	31727104	31758659	30	0.145	0.229	0.2	0.255	0.257	0.1	0.137	0.337	0.2	0.121	0.189	0.2	0.159	0.295	0.2	0.126	0.154	0.2	0.043	0.142	0.1	0.03	0.098	0	0.285	0.806	1.7	0.012	0.033	0.1	0	0	0	0	0	0.1	0	0	0	0	0	0	0
NSTRG.1444	ADGRB2	XM_017001905.1	31555	31727104	31758659	30	0.125	0.195	0.1	0.18	0.211	0.1	0.129	0.318	0.2	0.116	0.179	0.2	0.149	0.279	0.2	0.119	0.145	0.2	0.034	0.112	0	0.03	0.099	0	0.272	0.769	1.6	0	0	0	0	0	0	0.003	0.009	2.5	0	0	0	0	0	0	0
NSTRG.1444	ADGRB2	XM_017001906.1	31555	31727104	31758659	29	0.133	0.209	0.1	0.203	0.208	0.1	0.131	0.303	0.2	0.112	0.175	0.2	0.123	0.234	0.2	0.12	0.146	0.2	0.041	0.135	0.1	0.026	0.088	0	0.294	0.768	1.7	0	0	0	0	0	0	0	0	0	0	0	0	0	0	0	0
NSTRG.1444	ADGRB2	XM_017001907.1	31555	31727104	31758659	30	0.124	0.209	0.1	0.268	0.266	0.1	0.085	0.368	0.1	0.087	0.173	0.2	0.108	0.306	0.1	0.064	0.146	0.1	0	0	0	0	0	0	0	0	0	0.009	0.027	0.1	0	0	0	0	0	0	0	0	0	0	0	0	0
NSTRG.1444	ADGRB2	XM_017001908.1	31555	31727104	31758659	30	0.167	0.265	0.2	0.227	0.241	0.1	0.794	2.149	1	0.119	0.176	0.2	0.143	0.269	0.2	0.135	0.167	0.2	0.065	0.214	0.1	0.035	0.117	0	0	0	0	0	0	0	0	0	0	0	0	0	0	0	0	0	0	0	0
NSTRG.1444	ADGRB2	XM_017001909.1	31555	31727104	31758659	29	0.131	0.212	0.1	0.134	0.137	0	0.591	1.489	0.7	0.087	0.127	0.2	0.115	0.218	0.2	0.111	0.149	0.2	0.053	0.175	0.1	0.034	0.112	0	0	0	0	0.042	0.118	0.4	0	0	0	0	0	0	0	0	0	0	0	0	0
NSTRG.1444	ADGRB2	XM_017001910.1	31555	31727104	31758659	29	0.138	0.223	0.2	0.145	0.157	0	0.757	2.141	0.9	0.093	0.131	0.2	0.134	0.249	0.2	0.114	0.155	0.2	0.062	0.204	0.1	0.041	0.137	0	0	0	0	0	0	0	0	0	0	0	0	0	0	0	0	0	0	0	0
NSTRG.1444	ADGRB2	XM_017001911.1	31555	31727104	31758659	28	0.154	0.246	0.2	0.17	0.168	0.1	0.488	1.19	0.6	0.112	0.166	0.2	0.11	0.209	0.2	0.123	0.151	0.2	0.062	0.207	0.1	0.039	0.13	0	0	0	0	0	0	0	0	0	0	0	0	0	0	0	0	0	0	0	0
NSTRG.1444	ADGRB2	XM_017001912.1	31555	31727104	31758659	29	0.072	0.176	0.1	0.228	0.249	0.1	0.064	0.271	0.1	0.089	0.165	0.2	0	0	0	0.12	0.174	0.2	0.045	0.151	0.1	0.036	0.121	0	0.048	0.135	0.3	0.119	0.282	1	0	0	0	0	0	0	0	0	0	0	0	0	0
NSTRG.1444	ADGRB2	XM_024448673.1	31555	31727104	31758659	31	0.192	0.441	0.2	0.136	0.254	0	0.412	1.016	0.5	0.121	0.297	0.2	4.636	11.465	6.3	0.303	0.515	0.5	0	0	0	0.341	0.602	0.4	0.276	0.78	1.6	2.599	2.869	21.7	0.043	0.122	17.9	0.051	0.065	42.6	0.479	0.557	34.7	0.018	0.05	1.5	0.008
NSTRG.1444	ADGRB2	NSTRG.1444.33	37040	31727105	31764145	29	0.798	0.762	0.9	2.067	1.729	0.6	0.862	3.76	1.1	0.719	0.821	1.3	0.857	1.295	1.2	0.549	0.493	0.9	0.682	0.868	1	0.613	1.113	0.7	0.199	0.388	1.2	0.076	0.215	0.6	0	0	0	0	0	0	0	0	0	0	0	0	0
NSTRG.1444	ADGRB2	NSTRG.1444.34	37039	31727106	31764145	28	0.73	0.958	0.8	1.22	1.127	0.4	1.616	4.921	2	0.861	0.925	1.5	0.289	0.818	0.4	0.888	0.649	1.4	0.476	0.967	0.7	0.772	1.01	0.8	0	0	0	0.128	0.332	1.1	0	0	0	0	0	0	0	0	0	0	0	0	0
NSTRG.1444	ADGRB2	NSTRG.1444.35	37037	31727108	31764145	29	0.53	0.474	0.6	1.955	1.537	0.6	0.231	0.525	0.3	0.313	0.288	0.6	0.346	0.321	0.5	0.225	0.146	0.4	1.029	0.989	1.5	0.766	0.795	0.8	1.244	2.955	7.3	0	0	0	0	0	0	0	0	0	0	0	0	0	0	0	0
NSTRG.1444	ADGRB2	NSTRG.1444.36	37036	31727109	31764145	29	0.452	0.485	0.5	1.261	1.5	0.4	0.111	0.36	0.1	0.152	0.232	0.3	0.301	0.461	0.4	0.181	0.2	0.3	0.565	0.835	0.8	0.664	1.753	0.7	0.082	0.174	0.5	0	0	0	0	0	0	0	0	0	0	0	0	0	0	0	0
NSTRG.1444	ADGRB2	NM_001294335.2	37563	31727116	31764679	33	0.084	0.38	0.1	2.157	6.575	0.6	0.028	0.08	0	0	0	0	0.119	0.296	0.2	0.062	0.199	0.1	0.011	0.025	0	0.001	0.002	0	0.054	0.11	0.3	0.385	0.624	3.2	0.031	0.071	13	0.007	0.015	5.9	0.016	0.046	1.2	0	0	0	0.14
NSTRG.1444	ADGRB2	NM_001294336.2	37563	31727116	31764679	32	0.077	0.323	0.1	1.596	3.679	0.5	0.002	0.015	0	0	0	0	0.015	0.043	0	0.058	0.192	0.1	0	0	0	0	0	0	0.002	0.005	0	0	0	0	0	0	0	0	0	0	0	0	0	0	0	0	0
NSTRG.1444	ADGRB2	NSTRG.1444.39	37027	31727118	31764145	29	1.28	1.436	1.4	6.011	5.219	1.8	1.113	3.462	1.4	0.908	1.124	1.6	1.144	1.728	1.6	1.129	1.188	1.8	0.929	1.117	1.4	1.117	2.485	1.2	0.38	0.553	2.2	0	0	0	0	0	0	0	0	0	0	0	0	0	0	0	0
NSTRG.1444	ADGRB2	NSTRG.1444.40	37027	31727118	31764145	30	6.657	3.975	7.4	22.522	12.535	6.7	2.469	3.455	3.1	3.116	2.276	5.6	3.686	2.507	5	2.665	1.42	4.2	4.503	2.187	6.6	4.713	1.828	5.1	0.941	0.903	5.5	0.068	0.192	0.6	0	0	0	0	0	0	0	0	0	0	0	0	0
NSTRG.1444	ADGRB2	NSTRG.1444.41	37027	31727118	31764145	29	0.495	1.453	0.5	1.3	1.905	0.4	0.152	0.441	0.2	0.158	0.222	0.3	0.623	1.288	0.8	0.425	0.778	0.7	0.58	0.889	0.9	0	0	0	0.151	0.28	0.9	0	0	0	0	0	0	0	0	0	0	0	0	0	0	0	0
NSTRG.1444	ADGRB2	NSTRG.1444.42	37027	31727118	31764145	29	9.57	6.798	10.6	23.098	14.547	6.9	5.366	5.884	6.7	3.72	1.797	6.7	3.328	1.978	4.5	3.503	1.488	5.5	3.846	1.855	5.6	6.22	3.002	6.8	0.847	1.394	5	0	0	0	0	0	0	0	0	0	0	0	0	0	0	0	0
NSTRG.1444	ADGRB2	NSTRG.1444.43	37027	31727118	31764145	30	11.563	7.239	12.8	57.624	33.305	17.1	2.971	3.967	3.7	1.911	0.982	3.4	3.698	1.8	5	3.588	2.356	5.6	2.662	1.277	3.9	4.1	1.43	4.5	0.453	0.716	2.7	0.111	0.315	0.9	0	0	0	0	0	0	0	0	0	0	0	0	0
NSTRG.1444	ADGRB2	NSTRG.1444.44	30163	31727118	31757281	30	0.24	0.623	0.3	0.221	0.515	0.1	0.772	3.46	1	0.059	0.115	0.1	0.424	0.79	0.6	0.292	0.659	0.5	0	0	0	0.841	2.024	0.9	0	0	0	0	0	0	0	0	0	0	0	0	0	0	0	0	0	0	0
NSTRG.1444	ADGRB2	NSTRG.1444.45	37027	31727118	31764145	32	0.116	0.548	0.1	1.46	3.053	0.4	0.009	0.034	0	0	0	0	0	0	0	0.09	0.3	0.1	0	0	0	0	0	0	0	0	0	0	0	0	0	0	0	0	0	0	0	0	0	0	0	0	0
NSTRG.1444	ADGRB2	NSTRG.1444.46	37027	31727118	31764145	28	0.537	0.661	0.6	2.084	2.143	0.6	0.314	1.407	0.4	0.159	0.233	0.3	0.334	0.526	0.5	0.206	0.219	0.3	0.52	0.914	0.8	0.7	1.777	0.8	0.098	0.189	0.6	0	0	0	0	0	0	0	0	0	0	0	0	0	0	0	0
NSTRG.1444	ADGRB2	NSTRG.1444.47	31541	31727118	31758659	28	1.414	1.099	1.6	0.358	0.714	0.1	0.115	0.26	0.1	0.651	0.407	1.2	0.424	0.454	0.6	0.358	0.215	0.6	0.618	0.517	0.9	0.592	0.407	0.6	0.253	0.384	1.5	0.158	0.345	1.3	0.008	0.023	3.4	0.009	0.027	7.1	0	0	0	0	0	0	0.063
NSTRG.1444	ADGRB2	NSTRG.1444.48	37027	31727118	31764145	29	0.162	0.615	0.2	1.748	2.255	0.5	0.107	0.589	0.1	0.082	0.231	0.1	0	0	0	0.05	0.167	0.1	0.201	0.476	0.3	0	0	0	0	0	0	0	0	0	0	0	0	0	0	0	0	0	0	0	0	0	0
NSTRG.1444	ADGRB2	NSTRG.1444.49	37026	31727119	31764145	27	4.472	2.422	4.9	7.038	3.634	2.1	15.604	18.374	19.5	1.764	0.766	3.2	0.744	0.514	1	0.991	0.427	1.5	2.596	1.812	3.8	1.587	1.086	1.7	1.758	2.858	10.3	2.231	2.867	18.7	0	0	0	0	0	0	0.738	0.678	53.5	0.937	0.36	82.9	0.29
NSTRG.1444	ADGRB2	NSTRG.1444.50	37019	31727126	31764145	31	10.11	5.926	11.2	54.131	28.3	16.1	2.302	3.645	2.9	2.386	1.268	4.3	4.916	3.116	6.7	3.495	2.508	5.5	4.395	1.792	6.5	5.431	1.928	5.9	0.472	0.707	2.8	0.108	0.307	0.9	0	0	0	0	0	0	0	0	0	0	0	0	0
NSTRG.1444	ADGRB2	NSTRG.1444.51	11748	31727558	31739306	19	0.207	0.192	0.2	0.01	0.029	0	0.026	0.068	0	0.169	0.203	0.3	0.133	0.197	0.2	0.072	0.1	0.1	0.137	0.147	0.2	0.117	0.137	0.1	0.039	0.076	0.2	0	0	0	0	0	0	0	0	0	0.017	0.047	1.2	0	0	0	0
NSTRG.1444	ADGRB2	NSTRG.1444.52	16176	31728181	31744357	22	0.131	0.226	0.1	0.401	0.347	0.1	0.117	0.504	0.1	0.111	0.287	0.2	0.066	0.096	0.1	0.085	0.155	0.1	0.088	0.253	0.1	0.015	0.029	0	0.037	0.081	0.2	0	0	0	0	0	0	0	0	0	0	0	0	0	0	0	0
NSTRG.1444	ADGRB2	XR_001737343.1	27788	31730871	31758659	25	0.02	0.061	0	0.047	0.067	0	0.019	0.098	0	0	0	0	0	0	0	0.015	0.051	0	0	0	0	0	0	0	0	0	0	0	0	0	0	0	0	0	0	0	0.008	0.022	0.6	0	0	0	0
						37
		18 X
		2 N				30
		0.1
							88.639			336.85			79.932			54.881			72.508			63.69			67.818			91.276			16.901			10.829			0.24			0.121			1.379			1.131			1.091
[truncated: 101 more columns]

## Sheet: ADGRB3
gene_id	gene_name	transcript_id	length (bp)	start	end	# of exons	TPM(mean)brain	TPM(sd)brain	TPM(%)brain	TPM(mean)brain opioid	TPM(sd)brain opioid	TPM(%)brain opioid	TPM(mean)brain alzheimer	TPM(sd)brain alzheimer	TPM(%)brain alzheimer	TPM(mean)brain fetal	TPM(sd)brain fetal	TPM(%)brain fetal	TPM(mean)brain frontal cortex	TPM(sd)brain frontal cortex	TPM(%)brain frontal cortex	TPM(mean)brain parietal cortex	TPM(sd)brain parietal cortex	TPM(%)brain parietal cortex	TPM(mean)brain occipital cortex	TPM(sd)brain occipital cortex	TPM(%)brain occipital cortex	TPM(mean)brain striatum	TPM(sd)brain striatum	TPM(%)brain striatum	TPM(mean)brain stem	TPM(sd)brain stem	TPM(%)brain stem	TPM(mean)brain cerebellum	TPM(sd)brain cerebellum	TPM(%)brain cerebellum	TPM(mean)esophagus	TPM(sd)esophagus	TPM(%)esophagus	TPM(mean)stomach	TPM(sd)stomach	TPM(%)stomach	TPM(mean)small intestine	TPM(sd)small intestine	TPM(%)small intestine	TPM(mean)duodenum	TPM(sd)duodenum	TPM(%)duodenum	TPM(mean)jejunum colon
NSTRG.72755	ADGRB3	NSTRG.72755.1	755804	68635085	69390889	31	20.766	7.862	21.8	9.38	5.772	35	10.85	10.746	36.2	10.181	4.563	24.6	23.235	21.429	31.3	8.74	4.955	15.6	12.378	8.186	12.7	8.563	5.142	11.7	8.193	6.046	14.6	9.531	4.311	17.3	0.97	0.664	49.8	0.112	0.141	68.9	1.123	1.426	32.3	1.116	1.124	20.9	2.167
NSTRG.72755	ADGRB3	NSTRG.72755.2	755616	68635273	69390889	31	14.432	7.227	15.2	0.675	1.412	2.5	0.764	2.37	2.5	3.746	4.382	9.1	2.58	5.203	3.5	6.752	3.068	12	6.336	5.433	6.5	4.576	1.913	6.2	9.457	12.226	16.8	6.504	3.556	11.8	0.034	0.082	1.8	0	0	0	0	0	0	0.032	0.092	0.6	2.514
NSTRG.72755	ADGRB3	NSTRG.72755.3	755616	68635273	69390889	31	8.424	5.575	8.8	0.402	1.24	1.5	1.415	5.472	4.7	3.727	3.439	9	6.592	6.572	8.9	4.973	2.564	8.9	4.504	3.204	4.6	3.471	2.84	4.7	3.444	2.283	6.1	6.017	4.14	10.9	0	0	0	0	0	0	0	0	0	0.003	0.009	0.1	0.019
NSTRG.72755	ADGRB3	NM_001704.3	755608	68635281	69390889	32	44.075	16.364	46.3	16.278	7.228	60.8	16.563	16.638	55.3	22.657	9.494	54.8	37.978	24.97	51.2	34.23	7.884	60.9	69.978	14.115	72	53.127	9.771	72.3	26.84	11.645	47.7	31.316	10.188	56.7	0.921	0.811	47.3	0.047	0.089	29	2.217	1.559	63.8	3.666	1.672	68.6	8.387
NSTRG.72755	ADGRB3	NSTRG.72755.5	466100	68635324	69101424	19	1.311	0.99	1.4	0.008	0.017	0	0.016	0.03	0.1	0.139	0.105	0.3	1.075	2.337	1.5	0.402	0.1	0.7	0.964	0.404	1	2.121	4.776	2.9	2.821	7.08	5	0.473	0.409	0.9	0.022	0.039	1.1	0.003	0.008	2.1	0.041	0.077	1.2	0.062	0.107	1.2	2.216
NSTRG.72755	ADGRB3	NSTRG.72755.6	257320	68893550	69150870	17	5.796	2.984	6.1	0.044	0.071	0.2	0.025	0.053	0.1	0.643	0.287	1.6	2.027	1.09	2.7	1.034	0.487	1.8	2.741	0.93	2.8	1.413	0.546	1.9	4.841	1.68	8.6	1.36	0.701	2.5	0	0	0	0	0	0	0.034	0.097	1	0.466	0.455	8.7	0.671
NSTRG.72755	ADGRB3	NSTRG.72755.7	425537	68965352	69390889	26	0.388	0.267	0.4	0.003	0.011	0	0.33	2.059	1.1	0.241	0.245	0.6	0.654	1.173	0.9	0.056	0.05	0.1	0.305	0.209	0.3	0.214	0.211	0.3	0.646	1.387	1.1	0.026	0.027	0	0	0	0	0	0	0	0.06	0.111	1.7	0	0	0	0.004
						35
		0 X
		1 N				31
		1
							Summe
							95.192			26.79			29.963			41.334			74.141			56.187			97.206			73.485			56.242			55.227			1.947			0.162			3.475			5.345			15.978
[truncated: 101 more columns]

## Sheet: ADGRC1
number according to Figure 5	gene_id	gene_name	transcript_id	length (bp)	start	end	# of exons	Median	Mean	TPM(mean)brain	TPM(sd)brain	TPM(%)brain	TPM(mean)brain opioid	TPM(sd)brain opioid	TPM(%)brain opioid	TPM(mean)brain alzheimer	TPM(sd)brain alzheimer	TPM(%)brain alzheimer	TPM(mean)brain fetal	TPM(sd)brain fetal	TPM(%)brain fetal	TPM(mean)brain frontal cortex	TPM(sd)brain frontal cortex	TPM(%)brain frontal cortex	TPM(mean)brain parietal cortex	TPM(sd)brain parietal cortex	TPM(%)brain parietal cortex	TPM(mean)brain occipital cortex	TPM(sd)brain occipital cortex	TPM(%)brain occipital cortex	TPM(mean)brain striatum	TPM(sd)brain striatum	TPM(%)brain striatum	TPM(mean)brain stem	TPM(sd)brain stem	TPM(%)brain stem	TPM(mean)brain cerebellum	TPM(sd)brain cerebellum	TPM(%)brain cerebellum	TPM(mean)esophagus	TPM(sd)esophagus	TPM(%)esophagus	TPM(mean)stomach	TPM(sd)stomach	TPM(%)stomach	TPM(mean)small intestine	TPM(sd)small intestine	TPM(%)small intestine	TPM(mean)duodenum
1	NSTRG.54985	CELSR1	NM_014246.3	178307	46360833	46539140	35	0	2.03431	0	0	0	0	0	0	0	0	0	0.169	0.478	3.1	0	0	0	0	0	0	0	0	0	0	0	0	0	0	0	0	0	0	0.074	0.211	1.6	0.604	0.725	16.3	0.138	0.257	27.8	0.163
2	NSTRG.54985	CELSR1	NSTRG.54985.1	3134	46354495	46357629	2	0	0.0028125	0	0.001	0	0.001	0.005	0.2	0	0	0	0	0	0	0	0	0	0	0	0	0	0	0	0	0	0	0	0	0	0	0	0	0	0	0	0	0	0	0	0	0	0
3	NSTRG.54985	CELSR1	NSTRG.54985.10	175990	46361209	46537199	34	0	0.067125	0	0	0	0	0	0	0	0	0	0	0	0	0	0	0	0	0	0	0	0	0	0	0	0	0	0	0	0	0	0	0	0	0	0	0	0	0	0	0	0
4	NSTRG.54985	CELSR1	NSTRG.54985.11	1522	46361209	46362731	2	0	0.0373611	0	0	0	0	0	0	0	0	0	0	0	0	0	0	0	0	0	0	0	0	0	0	0	0	0	0	0	0	0	0	0.134	0.378	2.8	0	0	0	0	0	0	0
5	NSTRG.54985	CELSR1	NSTRG.54985.12	22079	46362731	46384810	15	0.186	2.3505	0.016	0.052	3.9	0.006	0.018	1.8	0.027	0.06	6.8	0.413	0.305	7.5	0	0	0	0	0	0	0.016	0.047	13.3	0.043	0.086	8.3	0	0	0	0	0	0	0.627	0.295	13.2	0.093	0.105	2.5	0	0	0	0.128
6	NSTRG.54985	CELSR1	NSTRG.54985.13	172342	46362854	46535196	36	0	0.000118056	0	0	0	0	0	0	0	0	0	0	0	0	0	0	0	0	0	0	0	0	0	0	0	0	0	0	0	0	0	0	0	0	0	0	0	0	0	0	0	0
7	NSTRG.54985	CELSR1	NSTRG.54985.14	171838	46363358	46535196	36	0	0.743431	0.001	0.005	0.1	0.002	0.008	0.6	0	0	0	0	0	0	0	0	0	0	0	0	0	0	0	0	0	0	0	0	0	0	0	0	0.093	0.232	2	0.021	0.028	0.6	0	0	0	0.284
8	NSTRG.54985	CELSR1	NSTRG.54985.15	52836	46386575	46439411	17	0	0.0179306	0	0	0	0	0	0	0	0	0	0	0	0	0	0	0	0	0	0	0	0	0	0	0	0	0	0	0	0	0	0	0	0	0	0	0	0	0	0	0	0
9	NSTRG.54985	CELSR1	NSTRG.54985.17	6781	46530418	46537199	2	0	0.48184	0	0	0	0	0	0	0	0	0	0	0	0	0	0	0	0	0	0	0	0	0	0	0	0	0	0	0	0	0	0	0.473	1.338	10	0.237	0.8	6.4	0	0	0	0
10	NSTRG.54985	CELSR1	NSTRG.54985.18	3562	46533637	46537199	2	0	0.0028125	0	0	0	0	0	0	0	0	0	0	0	0	0	0	0	0	0	0	0	0	0	0	0	0	0	0	0	0	0	0	0	0	0	0	0	0	0	0	0	0
11	NSTRG.54985	CELSR1	NSTRG.54985.2	46018	46354607	46400625	25	0.516	5.86576	0.206	0.251	50.7	0.153	0.197	44.5	0.145	0.423	36.7	1.852	1.287	33.7	0	0	0	0.014	0.048	15.2	0.034	0.103	28.2	0.164	0.169	31.5	0	0	0	0	0	0	0.8	1.151	16.8	0.474	1.315	12.8	0.037	0.074	7.5	0.141
12	NSTRG.54985	CELSR1	NSTRG.54985.3	203135	46357629	46560764	37	0.835	16.1119	0.137	0.125	33.6	0.108	0.091	31.5	0.222	0.235	56.2	0.741	1.038	13.5	0.342	0.157	100	0.08	0.045	84.8	0.071	0.071	58.5	0.314	0.086	60.3	0.11	0.049	100	0.002	0.007	100	1.614	0.789	34	0.835	0.971	22.5	0.261	0.137	52.6	0.327
13	NSTRG.54985	CELSR1	NSTRG.54985.4	127127	46357629	46484756	35	0.16	2.26034	0.03	0.149	7.4	0.068	0.175	19.7	0	0	0	0.572	0.982	10.4	0	0	0	0	0	0	0	0	0	0	0	0	0	0	0	0	0	0	0.324	0.345	6.8	0.002	0.005	0.1	0.037	0.106	7.5	0.631
14	NSTRG.54985	CELSR1	NSTRG.54985.9	82841	46361209	46444050	34	0	0.31159	0	0	0	0	0	0	0	0	0	0	0	0	0	0	0	0	0	0	0	0	0	0	0	0	0	0	0	0	0	0	0	0	0	0.688	0.913	18.5	0	0	0	0
15	NSTRG.54985	CELSR1	XM_006724383.3	177967	46361173	46539140	35	0	2.40915	0	0	0	0	0	0	0	0	0	0	0	0	0	0	0	0	0	0	0	0	0	0	0	0	0	0	0	0	0	0	0	0	0	0.742	1.016	20	0	0	0	0
16	NSTRG.54985	CELSR1	XM_011530553.1	148613	46390527	46539140	17	0.142	3.0104	0.017	0.087	4.3	0.006	0.025	1.7	0.001	0.008	0.3	1.739	1.642	31.7	0	0	0	0	0	0	0	0	0	0	0	0	0	0	0	0	0	0	0.611	1.246	12.9	0.014	0.018	0.4	0.022	0.063	4.5	0.049
17	NSTRG.54985	CELSR1	XM_011530554.2	105829	46361173	46467002	35	0	0.0772847	0	0	0	0	0	0	0	0	0	0.008	0.022	0.1	0	0	0	0	0	0	0	0	0	0	0	0	0	0	0	0	0	0	0	0	0	0	0	0	0	0	0	0
18	NSTRG.54985	CELSR1	XM_011530555.2	123583	46361173	46484756	35	0	0.107181	0	0	0	0	0	0	0	0	0	0	0	0	0	0	0	0	0	0	0	0	0	0	0	0	0	0	0	0	0	0	0	0	0	0	0	0	0	0	0	0
							43
			4 X
			1 N				34
			0.2
									TPM	Summe
								Mean	3.87871	0.407			0.344			0.395			5.494			0.342			0.094			0.121			0.521			0.11			0.002			4.75			3.71			0.495			1.723
								Median	1.376
								Maximum	39.459
								Minimum	0.002
[truncated: 104 more columns]

## Sheet: ADGRC2
gene_id	gene_name	transcript_id	length (bp)	start	end	# of exons	TPM(mean)brain	TPM(sd)brain	TPM(%)brain	TPM(mean)brain opioid	TPM(sd)brain opioid	TPM(%)brain opioid	TPM(mean)brain alzheimer	TPM(sd)brain alzheimer	TPM(%)brain alzheimer	TPM(mean)brain fetal	TPM(sd)brain fetal	TPM(%)brain fetal	TPM(mean)brain frontal cortex	TPM(sd)brain frontal cortex	TPM(%)brain frontal cortex	TPM(mean)brain parietal cortex	TPM(sd)brain parietal cortex	TPM(%)brain parietal cortex	TPM(mean)brain occipital cortex	TPM(sd)brain occipital cortex	TPM(%)brain occipital cortex	TPM(mean)brain striatum	TPM(sd)brain striatum	TPM(%)brain striatum	TPM(mean)brain stem	TPM(sd)brain stem	TPM(%)brain stem	TPM(mean)brain cerebellum	TPM(sd)brain cerebellum	TPM(%)brain cerebellum	TPM(mean)esophagus	TPM(sd)esophagus	TPM(%)esophagus	TPM(mean)stomach	TPM(sd)stomach	TPM(%)stomach	TPM(mean)small intestine	TPM(sd)small intestine	TPM(%)small intestine	TPM(mean)duodenum	TPM(sd)duodenum	TPM(%)duodenum	TPM(mean)jejunum colon
NSTRG.3707	CELSR2	NSTRG.3707.1	26466	109249379	109275845	34	12.153	12.607	17.6	4.671	4.356	4.3	9.715	10.672	15.1	16.879	11.94	45.5	13.088	26.124	14.7	5.476	8.033	12.4	15.561	18.436	33.8	3.274	5.748	5.5	7.092	8.48	28.7	15.953	1.089	96.2	6.369	2.64	77	0.609	0.714	83	1.844	0.209	100	2.985	0.268	99	2.085
NSTRG.3707	CELSR2	NM_001408.3	26307	109249538	109275845	34	50.222	21.044	72.6	103.106	25.3	94.5	53.173	21.36	82.4	17.079	12.618	46.1	68.56	31.456	76.9	28.07	12.043	63.6	30.544	16.522	66.2	52.539	12.331	88.6	16.635	8.203	67.4	0.624	0.809	3.8	0.53	0.759	6.4	0.124	0.365	17	0	0	0	0.029	0.083	1	0
NSTRG.3707	CELSR2	NSTRG.3707.4	26211	109249634	109275845	34	5.619	11.938	8.1	1.307	1.995	1.2	1.629	2.689	2.5	3.127	6.608	8.4	7.503	19.413	8.4	10.575	12.659	24	0	0	0	3.477	9.054	5.9	0.972	2.641	3.9	0	0	0	0.33	0.477	4	0	0	0	0	0	0	0	0	0	0
NSTRG.3707	CELSR2	NSTRG.3707.5	26175	109249670	109275845	35	1.226	9.89	1.8	0.005	0.017	0	0.02	0.1	0	0	0	0	0	0	0	0	0	0	0	0	0	0	0	0	0	0	0	0	0	0	1.043	2.895	12.6	0	0	0	0	0	0	0	0	0	0
NSTRG.3707	CELSR2	NSTRG.3707.3	63386	109249556	109312942	34	0	0	0	0	0	0	0	0	0	0	0	0	0	0	0	0	0	0	0	0	0	0	0	0	0	0	0	0	0	0	0	0	0	0	0	0	0	0	0	0	0	0	0
NSTRG.3707	CELSR2	NSTRG.3707.6	3375	109309567	109312942	2	0	0	0	0	0	0	0	0	0	0	0	0	0	0	0	0	0	0	0	0	0	0	0	0	0	0	0	0	0	0	0	0	0	0	0	0	0	0	0	0	0	0	0
NSTRG.3707	CELSR2	NSTRG.3707.7	3864	109309575	109313439	2	0	0	0	0	0	0	0	0	0	0	0	0	0	0	0	0	0	0	0	0	0	0	0	0	0	0	0	0	0	0	0	0	0	0	0	0	0	0	0	0	0	0	0
						33
		0 X
		1 N				34
		1
							Summe
							69.22			109.089			64.537			37.085			89.151			44.121			46.105			59.29			24.699			16.577			8.272			0.733			1.844			3.014			2.085
[truncated: 101 more columns]

## Sheet: ADGRC3
gene_id	gene_name	transcript_id	length (bp)	start	end	# of exons	TPM(mean)brain	TPM(sd)brain	TPM(%)brain	TPM(mean)brain opioid	TPM(sd)brain opioid	TPM(%)brain opioid	TPM(mean)brain alzheimer	TPM(sd)brain alzheimer	TPM(%)brain alzheimer	TPM(mean)brain fetal	TPM(sd)brain fetal	TPM(%)brain fetal	TPM(mean)brain frontal cortex	TPM(sd)brain frontal cortex	TPM(%)brain frontal cortex	TPM(mean)brain parietal cortex	TPM(sd)brain parietal cortex	TPM(%)brain parietal cortex	TPM(mean)brain occipital cortex	TPM(sd)brain occipital cortex	TPM(%)brain occipital cortex	TPM(mean)brain striatum	TPM(sd)brain striatum	TPM(%)brain striatum	TPM(mean)brain stem	TPM(sd)brain stem	TPM(%)brain stem	TPM(mean)brain cerebellum	TPM(sd)brain cerebellum	TPM(%)brain cerebellum	TPM(mean)esophagus	TPM(sd)esophagus	TPM(%)esophagus	TPM(mean)stomach	TPM(sd)stomach	TPM(%)stomach	TPM(mean)small intestine	TPM(sd)small intestine	TPM(%)small intestine	TPM(mean)duodenum	TPM(sd)duodenum	TPM(%)duodenum	TPM(mean)jejunum colon
NSTRG.56853	CELSR3	NM_001407.3	26492	48636462	48662954	35	0.877	2.422	0.5	0.65	1.318	0.1	0	0	0	19.641	6.783	11.6	0	0	0	0.319	1.057	0.1	0	0	0	0	0	0	0	0	0	0	0	0	0	0	0	0	0	0	0	0	0	0	0	0	0
NSTRG.56853	CELSR3	NSTRG.56853.43	42990	48620823	48663813	56	2.035	3.086	1.3	0.144	0.246	0	6.173	2.51	2.8	0.224	0.354	0.1	7.493	4.399	3.6	3.473	2.613	1.5	4.894	3.913	2.5	6.571	4.075	3.6	6.502	3.733	4.2	6.425	0.691	5.9	0.34	0.107	0.2	0.791	0.648	0.9	0.91	0.177	0.4	0.708	0.208	0.6	0.9
NSTRG.56853	CELSR3	NSTRG.56853.78	26541	48636413	48662954	36	0.561	1.556	0.3	0.937	1.413	0.2	0.766	2.566	0.3	0.643	1.79	0.4	0.461	1.305	0.2	0.046	0.152	0	0.004	0.012	0	0.032	0.107	0	0.862	2.089	0.6	0	0	0	0	0	0	0.01	0.034	0	0	0	0	0	0	0	0
NSTRG.56853	CELSR3	NSTRG.56853.79	27359	48636454	48663813	36	4.363	3.89	2.7	4.569	2.956	0.9	1.324	2.89	0.6	3.157	3.556	1.9	2.813	5.12	1.3	1.509	2.053	0.7	2.219	3.145	1.1	2.504	4.05	1.4	1.341	2.703	0.9	0.04	0.079	0	0	0	0	0	0	0	0	0	0	0	0	0	0
NSTRG.56853	CELSR3	NSTRG.56853.80	49682	48636462	48686144	48	6.546	4.524	4.1	10.146	3.665	2.1	0.869	1.768	0.4	1.587	0.3	0.9	0.787	1.95	0.4	2.779	2.006	1.2	2.612	2.967	1.3	1.888	2.318	1	3.642	4.121	2.4	0.503	0.418	0.5	0.012	0.021	0	0.067	0.208	0.1	0.01	0.02	0	0.114	0.134	0.1	0.106
NSTRG.56853	CELSR3	NSTRG.56853.82	27350	48636463	48663813	35	0.477	1.145	0.3	0.497	0.935	0.1	0.007	0.041	0	10.053	4.484	6	0	0	0	0.164	0.544	0.1	0	0	0	0	0	0	0.043	0.121	0	0	0	0	0	0	0	0	0	0	0	0	0	0	0	0	0
NSTRG.56853	CELSR3	NSTRG.56853.83	49671	48636473	48686144	46	0.02	0.16	0	0	0	0	0.004	0.024	0	0	0	0	0	0	0	0	0	0	0	0	0	0	0	0	0.034	0.096	0	0.01	0.028	0	0	0	0	0	0	0	0	0	0	0	0	0	0
NSTRG.56853	CELSR3	NSTRG.56853.84	20823	48636478	48657301	33	0.008	0.028	0	0.006	0.014	0	0	0	0	0	0	0	0	0	0	0	0	0	0	0	0	0.007	0.023	0	0.196	0.532	0.1	0	0	0	0	0	0	0	0	0	0	0	0	0	0	0	0
NSTRG.56853	CELSR3	NSTRG.56853.85	26469	48636485	48662954	34	0.077	0.631	0	0	0	0	0	0	0	1.85	5.234	1.1	0	0	0	0	0	0	0.668	2.216	0.3	0	0	0	0	0	0	0	0	0	0	0	0	0	0	0	0	0	0	0	0	0	0
NSTRG.56853	CELSR3	NSTRG.56853.86	13437	48642752	48656189	28	0.004	0.024	0	0.004	0.009	0	0.008	0.041	0	0.011	0.025	0	0	0	0	0	0	0	0.119	0.31	0.1	0.053	0.176	0	0	0	0	0	0	0	0	0	0	0	0	0	0	0	0	0	0	0	0
NSTRG.56853	CELSR3	NSTRG.56853.88	4264	48650937	48655201	9	0.033	0.06	0	0.003	0.015	0	0.004	0.012	0	0.023	0.064	0	0.124	0.288	0.1	0	0	0	0	0	0	0	0	0	0.015	0.027	0	0.088	0.145	0.1	0	0	0	0	0	0	0.001	0.004	0	0.003	0.008	0	0
		0 X				35
		1 N
		1
							Summe
							15.001			16.956			9.155			37.189			11.678			8.29			10.516			11.055			12.635			7.066			0.352			0.868			0.921			0.825			1.006
[truncated: 101 more columns]

[truncated: 24 more sheets: ADGRD1, ADGRD2, ADGRE1, ADGRE2, ADGRE3, ADGRE4P, ADGRE5, ADGRF1, ADGRF2, ADGRF3, ADGRF4, ADGRF5, ADGRG1, ADGRG2, ADGRG3, ADGRG4, ADGRG5, ADGRG6, ADGRG7, ADGRL1 …]
