# Supplementary material for: The repertoire and structure of adhesion GPCR transcript variants assembled from publicly available deep-sequenced human samples
Source: Nucleic Acids Res. 2024 Feb 29;52(7):3823–36. doi: 10.1093/nar/gkae145 (PMC11039983; doi:10.1093/nar/gkae145)
Supplement: gkae145_Supplemental_Files [file gkae145_supplemental_files.zip › Suppl_Table_S6_Expression_analysis.xlsx]

## Sheet: Expression analysis
Table S6. Quantification of overall expression of all 33 aGPCR in 48 different tissue types, sum of all transcripts in TPM. 22 of the 33 aGPCRs were expressed above a cut-off of 0.5 TPM in each tissue (median across tissues). For each tissue, the minimum, maximum, mean and median expression and the number of aGPCRs expressed (above 0.1 and 0.5 TPM) were noted. Trachea had the highest number of ex…
	(sum over all transcripts expressed in each tissue [TPM])
	brain	brain opioid	brain alzheimer	brain fetal	brain frontal cortex	brain parietal cortex	brain occipital cortex	brain striatum	brain stem	brain cerebellum	esophagus	stomach	small intestine	duodenum	jejunum colon	ileum colon	colon	proximal colon	distal colon	liver	pancreas	kidney	bladder	breast	ovary	fallopian tube	uterus	cervix	placenta	prostate	testicle	heart	pericardium	right atrium heart	left atruim	right ventricle heart	left ventricle heart	vena cava	trachea	lung	thymus	spleen	lymph node	thyroid	adrenal	adipose	skeletal muscle	melanoma (not included in min, max, median, mean)
A1	18.772	46.068	26.297	3.815	21.246	23.055	15.171	18.731	2.623	1.408	0.015	0	0	0.024	0	0	0.019	0	0	0.209	0.021	0.306	0	0	0	0.746	0	0.01	0	0.021	0.188	0.024	0	0	0	0.004	0	0.183	0.023	0.093	0	0	0	0.095	0.527	0	0.593	0
A2	5.349	13.087	8.597	3.772	3.933	3.77	4.026	4.463	3.54	3.313	8.342	4.089	10.418	11.931	16.88	12.374	6.443	15.4	16.691	4.582	2.36	18.048	32.667	10.21	32.527	24.689	27.568	74.078	17.969	41.879	6.744	6.209	11.49	10.459	9.667	10.989	4.041	19.881	8.572	6.723	15.367	10.602	6.166	3.605	5.654	11.019	1.72	8.681
A3	13.94	17.566	22.546	18.653	10.922	11.15	11.779	14.953	9.781	7.823	8.967	4.814	11.073	14.502	8.849	10.174	13.2	22.408	9.946	46.827	9.767	14.97	9.548	7.679	17.141	39.799	13.297	19.698	11.465	21.961	14.952	13.047	8.282	20.504	16.235	18.523	8.429	13.182	5.214	6.572	6.677	1.742	0.711	40.155	6.496	6.844	14.805	43.142
B1	34.943	182.716	62.825	10.232	23.793	16.743	23.56	27.283	5.396	4.031	0.082	0.041	0.146	0.442	0.52	0.146	0.112	0.53	0.062	0.139	0.033	1.604	0.352	0.139	0.251	0.844	0.622	1.271	0.502	0.51	0.888	0.118	0.123	0	0.07	0.052	0	0.593	0.725	0.121	1.47	0.362	0.241	0.017	0.608	0.034	0	13.833
B2	88.639	336.85	79.932	54.881	72.508	63.69	67.818	91.276	16.901	10.829	0.24	0.121	1.379	1.131	1.091	2.216	4.788	0.479	1.14	0.066	0.009	1.586	0.945	0.434	1.538	0.817	0.474	2.072	0.855	1.183	2.708	1.58	0.322	1.97	2.213	2.06	0.968	1.636	0.531	0.167	27.023	0.338	0.194	0.329	1.39	0.765	0.106	1.77
B3	95.192	26.79	29.963	41.334	74.141	56.187	97.206	73.485	56.242	55.227	1.947	0.162	3.475	5.345	15.978	2.987	1.631	8.725	4.649	1.37	0.348	3.243	6.057	0.919	2.947	2.404	5.78	3.8	0.153	3.542	8.761	3.345	1.618	4.641	2.905	3.387	1.277	6.615	4.234	1.638	0.642	2.962	0.033	1.612	1.448	1.574	0.327	2.375
C1	0.407	0.344	0.395	5.494	0.342	0.094	0.121	0.521	0.11	0.002	4.75	3.71	0.495	1.723	1.428	0.414	0.642	1.324	0.403	3.081	0.243	39.459	5.374	3.433	0.627	24.049	1.064	7.007	0.451	7.017	2.961	2.296	0.964	1.048	1.807	1.91	0.955	2.093	16.622	18.808	4.678	5.223	2.997	2.581	0.412	0.286	0.046	5.967
C2	69.22	109.089	64.537	37.085	89.151	44.121	46.105	59.29	24.699	16.577	8.272	0.733	1.844	3.014	2.085	1.635	1.454	2.974	1.303	1.262	1.572	36.369	4.296	7.616	1.134	23.452	2.599	9.224	0.777	12.294	25.068	1.311	0.694	6.141	6.989	2.209	1.458	5.116	4.269	2.13	2.857	0.884	0.708	8.681	2.617	0.385	3.783	12.475
C3	15.001	16.956	9.155	37.189	11.678	8.29	10.516	11.055	12.635	7.066	0.352	0.868	0.921	0.825	1.006	0.586	0.695	0.907	0.815	0.391	0.514	1.193	0.571	0.416	0.484	0.632	0.459	0.948	0.511	0.848	6.074	0.321	0.332	0.416	0.366	0.523	0.277	1.013	0.715	0.539	0.689	0.774	0.404	0.504	0.973	0.286	0.348	3.243
D1	1.325	1.052	1.71	1.036	0.603	0.858	0.947	1.082	0.862	0.125	8.742	3.307	7.781	4.421	16.637	4.074	2.154	9.249	6.957	2.304	1.023	5.92	24.864	18.067	7.574	5.639	5.879	9.328	6.012	8.497	16.587	19.88	29.206	43.52	51.495	41.118	12.146	38.329	8.466	28.006	2.013	0.792	0.319	2.69	0.614	25.737	4.01	3.646
D2	0.011	0.037	0	0	0	0	0	0.013	0.141	0	0	0	0	0	0	0	0	0	0	0	0	0	0.02	0	0	0	0	0.073	0	1.464	0.184	0.004	0	0	0	0	0	0	0	0	0.989	0.04	0	0	0.008	0	0	0.047
E1	0.028	0.069	2.014	0	0	0.016	0.016	0.116	1.181	0.035	0.363	0.017	0.602	0.489	0.008	1.6	1.67	0.202	1.22	1.084	0.014	0.256	0.586	0	0.058	0.028	0.056	0.02	0.536	0.174	2.71	0.225	1.06	0.253	0	0.265	0.129	0.339	0.503	3.44	2.753	13.525	1.032	0.037	1.416	0.491	0	1.269
E2	0.875	0.481	4.46	0.011	0.34	1.02	1.31	1.083	1.107	0.333	1.749	0.468	2.684	1.765	1.522	4.022	3.812	2.303	3.329	1.472	0.559	7.449	4.665	5.554	0.404	1.608	1.068	2.478	1.176	4.42	0.841	1.721	8.803	0.849	0.918	0.864	4.111	2.993	10.452	9.553	3.284	31.33	2.709	0.518	3.225	3.125	0.376	39.094
E3	0.026	0.021	0.009	0	0	0	0.025	0	0	0	0.089	0	0.24	1.005	1.313	2.267	0.686	0.654	1.236	0.205	0	0.069	1.054	0.215	0.069	0.262	0.03	0.038	0.23	0.109	0.214	0.238	0.058	0.009	0.014	0	0.261	0.095	3.62	3.303	0.243	6.449	0.195	0.021	0	0.211	0.14	1.588
E4	0.185	0.051	2.281	0	0.139	0.016	0.459	0.262	0.307	0	0.398	0.117	0.644	2.122	0.597	4.766	1.638	2.236	2.62	2.039	0.103	0.256	0.533	0.049	0.054	0.48	0.119	0.066	0	0.253	3.553	0.228	1.213	0.437	0.066	0.03	0.315	0.336	0.703	0.501	2.183	9.534	0.842	0	0.1	0.154	0	5.668
E5	2.741	7.041	6.96	0.498	4.678	4.969	3.259	2.628	3.768	2.503	13.81	10.298	27.104	19.176	19.412	26.835	29.155	23.412	26.278	7.548	9.368	31.996	24.168	15.297	11.511	28.783	36.35	62.987	22.689	21.814	5.142	16.077	32.26	11.607	17.48	15.776	30.377	85.148	37.432	76.16	24.713	90.394	24.673	10.493	25.926	28.487	21.736	55.914
F1	0.001	0.007	0.002	0.02	0	0	0	0.011	0	0	48.024	1.986	0.903	0.564	0	0.026	2.183	0	0	0.007	0.092	54.925	9.188	0.885	0.016	2.012	0	6.732	0.017	4.358	2.588	0.004	0	0.009	0.016	0.019	0	0.048	33.106	8.345	0.037	0.014	0	9.573	0.004	0	0.008	0.076
F2	0.098	0.022	0.038	0.042	0.063	0.009	0.041	0.055	0.461	0.211	0.205	0.02	0	0	0.079	0.06	0.003	0.253	0.113	0.024	0.014	0.819	0.007	0	0.155	2.008	0.016	0.044	0.136	0.006	0.605	0.453	0.011	0.004	0	0	0.117	0.165	0.081	0.136	0.054	0	0	0	0.002	0	0.072	0.228
F3	1.552	0.802	1.414	1.159	0.772	0.207	1.052	1.358	0.85	0.794	0.304	0.082	0.723	0.746	1.224	0.57	1.263	0.729	0.363	1.371	0.664	8.322	1.053	0.386	1.582	1.976	0.354	1.473	1.207	2.174	4.31	0.757	0.606	0.034	0.029	0.308	0.144	0.514	0.795	0.746	2.711	1.519	0.366	0.338	0.175	0.248	0.251	0.452
F4	0.072	0.021	0.058	0.018	0	0.025	0.072	0.012	0.562	0.09	17.642	0.596	0.146	0.025	0	0.059	0	0.19	0.005	0.226	0.006	0.639	0.732	0	0.301	1.082	0.02	3.728	7.694	0	0.67	0.364	0.642	0.595	0.545	0.133	0.26	0.171	1.163	0.458	0.026	0	0.009	0.032	1.077	0.02	0.095	2.19
F5	10.673	6.595	15.326	2.946	7.954	6.725	11.181	9.829	3.401	3.102	15.084	4.019	13.437	13.008	44.782	16.731	8.333	33.326	27.556	6.974	5.176	88.128	29.229	69.493	10.469	12.529	24.1	15.532	22.623	16.053	5.621	46.714	57.805	55.571	48.077	50.787	111.629	29.526	16.618	194.537	10.6	43.73	7.064	48.96	25.093	62.742	12.458	15.992
G1	25.673	127.201	116.586	26.685	28.541	27.747	23.929	34.551	21.259	17.102	11.191	9.81	11.529	14.756	3.394	8.126	6.568	5.747	3.096	0.834	14.418	170.584	11.715	20.486	1.014	20.073	6.207	7.689	37.491	17.922	42.699	5.647	14.882	3.616	5.427	7.69	18.593	6.574	26.95	8.473	9.528	1.125	0.414	20.968	7.2	11.418	2.936	209.779	*
G2	0.546	0.235	0.772	7.594	0.131	0.142	0.431	0.188	0.228	0.087	2.016	2.562	0.953	2.682	2.304	0.866	0.935	1.383	1.289	1.147	0.613	1.517	2.079	4.778	1.272	19.035	1.019	2.125	1.437	1.641	41.636	1.247	10.361	1.885	2.038	1.416	2.563	2.364	2.333	1.022	4.53	5.485	1.6	5.052	0.378	4.933	0.119	3.632
G3	0.022	0.004	0.39	0.015	0	0	0.012	0.012	0.016	0	0.193	0.28	1.165	0.197	1.276	0.298	0.295	0.181	0.323	0.041	0.017	0.118	3.525	0.141	0.027	0.293	0.041	0.035	0.022	0.099	0.127	0.258	0.557	0	0.044	0	0.309	1.411	6.088	4.023	0.199	25.037	0	0.288	0.005	0.549	0.013	0.302
G4	0.041	0.003	0.015	0	0	0	0.008	0.013	0.011	0	0.072	0.071	2.597	3.546	0.589	4.896	8.984	0.552	0.262	0.007	0.006	0.035	0.905	0.158	2.689	1.86	4.526	4.504	0.14	0.163	0.314	0.031	0.327	0.279	0.158	0.019	0.011	0.74	0.838	0.154	0.084	0.024	0.009	0.015	0.032	0.424	0.036	0.075
G5	0.071	0.096	0.358	0.176	0.188	0.008	0.004	0.053	0.473	0.448	0.199	0.317	0.714	1.689	0.43	1.233	2.347	0.411	0.528	0.303	0.021	0.589	0.621	0.171	0.043	0.494	0.08	0.09	0.015	0.414	0.53	0.024	0.109	0	0	0.096	0	0.308	0.657	0.316	1.264	3.162	2.486	0.052	0.02	0.011	0.007	0.943
G6	0.9	0.485	1.53	4.457	0.768	0.377	0.641	0.666	0.365	0.334	12.352	3.64	27.754	34.672	35.929	17.937	53.668	18.111	11.204	46.48	2.287	8.505	13.883	3.275	3.813	11.965	2.514	7.705	161.772	15.678	3.639	2.271	9.698	19.73	7.822	5.238	0.653	9.934	9.627	17.314	5.533	15.434	0.893	2.814	2.003	5.113	0.892	18.485	*
G7	3.196	4.355	8.367	2.594	3.391	0.814	3.452	1.473	2.055	0.863	3.589	3.144	21.069	7.216	5.177	17.148	52.305	4.464	3.328	13.99	1.517	6.181	3.617	3.618	6.694	5.729	3.273	7.135	7.566	3.379	4.875	8.878	4.18	6.043	5.396	4.924	5.108	4.442	3.288	5.201	2.971	5.31	1.036	5.596	1.565	4.739	4.041	3.421
L1	58.72	190.83	71.368	40.566	60.586	38.042	41.886	50.42	29.626	19.244	4.402	3.709	9.132	6.858	7.062	6.772	7.161	8.932	7.108	1.754	1.838	24.95	6.993	3.953	5.975	8.461	8.123	18.711	2.32	7.499	12.069	2.93	4.684	5.121	6.317	4.686	2.601	7.475	7.18	5.87	12.343	6.34	2.608	5.121	4.39	6.141	0.535	9.701
L2	50.611	14.198	17.763	33.474	36.487	21.495	48.336	21.409	4.42	2.096	42.819	8.219	27.723	30.32	51.458	27.048	10.016	24.575	18.33	25.733	5.302	26.408	27.524	22.54	64.895	45.911	22.645	23.583	22.829	45.71	9.133	37.218	20.925	48.933	44.154	33.588	27.546	27.233	15.558	54.072	13.794	27.557	2.694	47.016	18.145	28.017	5.028	20.515
L3	105.283	18.894	24.344	97.905	63.833	36.432	97.771	53.851	37.518	45.468	4.416	1.987	15.136	21.473	43.782	25.742	11.013	22.976	14.284	1.28	0.684	4.487	10.912	4.111	11.638	8.444	24.987	48.377	11.073	11.438	11.794	11.184	6.167	4.897	7.305	5.882	10.728	30.738	4.029	2.932	2.867	0.57	1.121	2.554	12.964	16.946	1.05	6.712
L4	3.746	4.648	13.129	1.731	3.036	2.177	4.338	2.299	3.07	1.291	26.753	3.266	24.737	20.185	67.658	24.522	8.269	44.923	41.994	5.366	4.659	18.969	47.602	119.551	10.26	18.391	40.159	27.323	10.656	24.078	11.98	22.822	95.141	38.702	43.597	42.133	77.612	41.425	31.693	19.05	16.432	59.852	5.158	44.771	8.438	171.307	14.904	14.848
V1	45.778	4.871	19.078	31.741	19.959	10.929	35.979	22.226	5.226	3.901	0.219	0.337	0.738	0.345	0.338	0.527	0.704	2.287	1.079	3.922	2.025	6.505	1.394	3.568	0.303	1.568	0.444	0.351	0.547	6.258	4.414	0.043	0.043	0.04	0.083	0	0.014	0.952	5.934	19.668	1.922	0.106	0.005	21.668	35.471	0.015	0.039	6.311	*
Min	0.001	0.003	0	0	0	0	0	0	0	0	0	0	0	0	0	0	0	0	0	0	0	0	0	0	0	0	0	0.01	0	0	0.127	0.004	0	0	0	0	0	0	0	0	0	0	0	0	0	0	0	0
Max	105.283	336.85	116.586	97.905	89.151	63.69	97.771	91.276	56.242	55.227	48.024	10.298	27.754	34.672	67.658	27.048	53.668	44.923	41.994	46.827	14.418	170.584	47.602	119.551	64.895	45.911	40.159	74.078	161.772	45.71	42.699	46.714	95.141	55.571	51.495	50.787	111.629	85.148	37.432	194.537	27.023	90.394	24.673	48.96	35.471	171.307	21.736	209.779
Median	2.741	4.355	6.96	2.946	3.036	1.02	3.259	1.473	2.055	0.863	2.016	0.733	1.379	2.122	1.428	2.267	2.154	2.236	1.289	1.28	0.559	5.92	3.617	3.275	1.134	2.012	1.064	3.8	0.855	3.542	4.31	1.311	1.06	1.048	1.807	1.416	0.955	2.093	4.234	3.44	2.753	2.962	0.708	2.554	1.39	0.549	0.327	3.646
Mean	19.8072	34.2874	18.5521	14.0946	16.3389	11.4881	16.7106	15.2929	7.54042	6.191	7.50297	2.20576	6.88673	6.85445	10.6912	6.86839	7.33776	7.87403	6.28821	5.5163	1.97797	17.7092	8.68724	9.91339	5.98379	9.57767	7.08706	11.1586	10.6325	8.57139	7.71452	6.28694	9.77464	8.70645	8.52221	7.71603	9.77673	10.3507	8.12179	15.1537	5.46897	11.2187	2.02082	8.67139	5.1023	11.8794	2.74164	15.5265
TPM >0,1	24	23	27	23	25	22	24	25	29	23	28	25	30	29	27	28	29	30	28	27	21	30	30	27	25	31	24	25	27	29	33	27	27	23	21	22	26	30	30	31	28	27	24	23	25	25	21	29
TPM >0,5	22	19	24	21	20	19	21	22	22	18	19	18	26	25	25	25	27	24	23	21	18	26	29	19	19	27	19	24	22	24	28	19	22	19	19	19	18	24	30	25	26	24	17	20	22	17	14	26
[truncated: 8 more columns]
