# Supplementary material for: The repertoire and structure of adhesion GPCR transcript variants assembled from publicly available deep-sequenced human samples
Source: Nucleic Acids Res. 2024 Feb 29;52(7):3823–36. doi: 10.1093/nar/gkae145 (PMC11039983; doi:10.1093/nar/gkae145)
Supplement: gkae145_Supplemental_Files [file gkae145_supplemental_files.zip › Suppl_Table_S7_Exons_not_in_GnomAD_and_exon_sequencing.xlsx]

## Sheet: Tabellenblatt1
Table S7. Identified exons within new transcripts that were not part of diagnostic exome sequencing or gnomAD. 30 out of 72 exons contributing to CELSR1/ADGRC1 transcripts covered regions which were not included in the exome sequencing by Twist Bioscience. Some regions were also not covered by GnomAD (v3.1.2).
Transkript		Exon
Id	Mean expression of transcript across all tissues	Exon number (in Tranksript)	Chromosom	Start	Stop	Coverage* across all samples	Part of diagnostic exom sequencing (0=not, 1=yes)	Part of gnomAD transcripts (0=not, 1=yes)
NM_014246.3	2.03	1	chr22	46360833	46363187	0.748	0	1
NM_014246.3		35	chr22	46533626	46539140	1.31	0	0
NSTRG.54985.1	0	1	chr22	46354495	46354661	0.002	0	0
NSTRG.54985.1		2	chr22	46357530	46357629	0.003	0	0
NSTRG.54985.10	0.07	1	chr22	46361209	46363187	0.027	0	1
NSTRG.54985.10		34	chr22	46533626	46537199	0.0411	0	1
NSTRG.54985.11	0.04	1	chr22	46361209	46361814	0.003	0	1
NSTRG.54985.11		2	chr22	46362530	46362731	0.001	0	1
NSTRG.54985.12	2.35	1	chr22	46362731	46363214	0.742	0	1
NSTRG.54985.12		9	chr22	46369178	46369341	0.591	0	0
NSTRG.54985.12		15	chr22	46381845	46384810	0.433	0	0
NSTRG.54985.13	0	1	chr22	46362854	46363002	1.22	0	1
NSTRG.54985.13		2	chr22	46363040	46363247	0.002	0	1
NSTRG.54985.14	0.74	1	chr22	46363358	46363551	0.589	0	1
NSTRG.54985.17		1	chr22	46530418	46530500	0.2779	0	1
NSTRG.54985.17	0.48	2	chr22	46533626	46537199	0.085	0	1
NSTRG.54985.18	0	2	chr22	46534149	46537199	0.0085	0	1
NSTRG.54985.2	5.87	1	chr22	46354607	46354661	0.884	0	0
NSTRG.54985.2		2	chr22	46357447	46363247	0.703	0	0
NSTRG.54985.2		25	chr22	46397673	46400625	0.358	0	0
NSTRG.54985.3	16.11	1	chr22	46357629	46363247	1.23	0	0
NSTRG.54985.3		35	chr22	46533626	46541147	1.49	0	0
NSTRG.54985.3		36	chr22	46546844	46559231	0.279	0	0
NSTRG.54985.3		37	chr22	46560741	46560764	0.07	0	0
NSTRG.54985.4	2.26	1	chr22	46357629	46363187	0.284	0	0
NSTRG.54985.4		35	chr22	46484097	46484756	0.691	0	0
NSTRG.54985.9	0.31	1	chr22	46361209	46363247	0.073	0	1
NSTRG.54985.9		34	chr22	46443737	46444050	0.104	0	0
XM_006724383.3	2.41	1	chr22	46361173	46363247	1.519	0	1
XM_006724383.3		35	chr22	46533626	46539140	1.698	0	0
XM_011530553.1	3.01	1	chr22	46390527	46391075	0.618	0	1
XM_011530553.1		17	chr22	46533626	46539140	0.362	0	0
XM_011530554.2	0.08	1	chr22	46361173	46363247	0.0402	0	1
XM_011530554.2		35	chr22	46466894	46467002	0.0563	0	0
XM_011530555.2	0.11	1	chr22	46361173	46363247	0.132	0	1
XM_011530555.2		35	chr22	46484097	46484756		x	x
			unique exons = 30
*coverage: all the read alignments intersecting the exon are considered and the coverage values for each base (i.e. the number of the read alignments covering that base) are added up and then divided by the length of that exon.
